# Supplementary material for: Neurovascularization inhibiting dual responsive hydrogel for alleviating the progression of osteoarthritis
Source: Nat Commun. 2025 Feb 6;16:1390. doi: 10.1038/s41467-025-56727-8 (PMC11799281; doi:10.1038/s41467-025-56727-8)
Supplement: Supplementary file 4 — Source data [file 41467_2025_56727_MOESM4_ESM.xlsx]

## Sheet: Figure 2c
PPCA			OSAP			OSPP			OSPPB
Wavenumber (cm-1)	Transmittance (%)		Wavenumber (cm-1)	Transmittance (%)		Wavenumber (cm-1)	Transmittance (%)		Wavenumber (cm-1)	Transmittance (%)
399.237	48.257		399.237	78.5308		399.237	77.8919		399.237	43.9948
401.166	47.6114		401.166	80.864		401.166	79.1213		401.166	44.583
403.095	47.8659		403.095	82.7227		403.095	77.5489		403.095	44.7708
405.024	48.4044		405.024	82.5939		405.024	78.0419		405.024	45.4991
406.952	49.512		406.952	82.2572		406.952	78.9046		406.952	43.9883
408.881	48.8603		408.881	82.0718		408.881	78.8458		408.881	42.856
410.81	48.3785		410.81	82.2359		410.81	78.5678		410.81	44.0669
412.738	48.335		412.738	82.1179		412.738	78.2967		412.738	45.1683
414.667	48.1158		414.667	81.8444		414.667	78.5256		414.667	44.5829
416.596	47.9817		416.596	81.592		416.596	78.3184		416.596	42.6382
418.524	49.5121		418.524	81.4224		418.524	76.8563		418.524	41.2517
420.453	47.9944		420.453	81.2911		420.453	76.7499		420.453	43.8901
422.382	47.2388		422.382	80.9525		422.382	77.0601		422.382	43.6046
424.31	47.0998		424.31	80.7044		424.31	77.8435		424.31	43.678
426.239	47.0037		426.239	80.587		426.239	77.7842		426.239	43.4413
428.168	46.5472		428.168	80.5095		428.168	78.5761		428.168	42.8887
430.096	46.526		430.096	80.4127		430.096	79.2564		430.096	42.7832
432.025	47.0215		432.025	80.2728		432.025	78.3471		432.025	42.7309
433.954	47.0387		433.954	80.1572		433.954	78.4776		433.954	43.3189
435.882	46.5407		435.882	80.089		435.882	78.6397		435.882	43.6942
437.811	46.2729		437.811	80.0347		437.811	78.1321		437.811	43.1627
439.74	46.0525		439.74	80.0195		439.74	78.055		439.74	43.1188
441.668	46.0171		441.668	80.0245		441.668	77.8867		441.668	42.8135
443.597	46.2959		443.597	79.9457		443.597	77.9194		443.597	42.3954
445.526	45.7271		445.526	79.7966		445.526	78.6768		445.526	42.6944
447.454	45.3778		447.454	79.6091		447.454	78.5081		447.454	42.4752
449.383	45.6578		449.383	79.4617		449.383	78.1748		449.383	42.3198
451.312	45.4092		451.312	79.3628		451.312	78.0209		451.312	42.2389
453.241	45.0064		453.241	79.3188		453.241	77.9574		453.241	42.231
455.169	45.0717		455.169	79.2829		455.169	78.5304		455.169	42.8341
457.098	44.9398		457.098	79.2534		457.098	78.5184		457.098	42.8905
459.027	44.8513		459.027	79.2213		459.027	78.236		459.027	42.1586
460.955	44.7332		460.955	79.1976		460.955	78.1371		460.955	41.8215
462.884	44.4448		462.884	79.215		462.884	77.8399		462.884	41.8837
464.813	44.6078		464.813	79.2493		464.813	78.1343		464.813	42.2321
466.741	44.3817		466.741	79.308		466.741	78.1898		466.741	42.4785
468.67	44.5094		468.67	79.4017		468.67	78.069		468.67	42.7073
470.599	44.4733		470.599	79.4942		470.599	78.3819		470.599	42.7475
472.527	43.9181		472.527	79.6074		472.527	78.752		472.527	42.7866
474.456	43.7887		474.456	79.692		474.456	78.7163		474.456	42.8761
476.385	44.0647		476.385	79.7651		476.385	78.1772		476.385	42.554
478.313	43.9179		478.313	79.8443		478.313	77.8638		478.313	42.1904
480.242	43.5488		480.242	79.8735		480.242	77.9623		480.242	42.2662
482.171	43.3827		482.171	79.8499		482.171	77.9872		482.171	42.4146
484.099	43.5266		484.099	79.7694		484.099	77.8185		484.099	42.1827
486.028	43.7361		486.028	79.6935		486.028	77.9509		486.028	42.095
487.957	43.6051		487.957	79.6623		487.957	78.0571		487.957	42.1942
489.885	43.1258		489.885	79.593		489.885	78.2834		489.885	42.1153
491.814	42.7994		491.814	79.5581		491.814	78.4288		491.814	42.2996
493.743	42.8919		493.743	79.6247		493.743	78.4856		493.743	42.5504
495.672	42.9333		495.672	79.6772		495.672	78.535		495.672	42.4245
497.6	42.7119		497.6	79.6723		497.6	77.763		497.6	41.9044
499.529	42.7208		499.529	79.6899		499.529	77.2966		499.529	41.7117
501.458	42.6284		501.458	79.7356		501.458	77.4342		501.458	42.3131
503.386	42.5162		503.386	79.7962		503.386	77.5383		503.386	43.0547
505.315	42.6447		505.315	79.855		505.315	77.7145		505.315	42.6986
507.244	42.7285		507.244	79.9043		507.244	77.75		507.244	41.9424
509.172	42.4466		509.172	79.905		509.172	78.0233		509.172	42.0324
511.101	42.2014		511.101	79.8762		511.101	77.9938		511.101	42.3053
513.03	42.2898		513.03	79.8793		513.03	77.9478		513.03	42.6174
514.958	42.1705		514.958	79.8762		514.958	77.6094		514.958	42.0522
516.887	42.0251		516.887	79.8172		516.887	77.4362		516.887	42.1469
518.816	42.0176		518.816	79.759		518.816	77.9355		518.816	42.1025
520.744	42.1063		520.744	79.7367		520.744	78.044		520.744	42.1368
522.673	42.4097		522.673	79.698		522.673	78.2485		522.673	42.697
524.602	42.4955		524.602	79.6521		524.602	77.9124		524.602	42.4693
526.53	42.4557		526.53	79.6131		526.53	77.7089		526.53	42.1282
528.459	42.459		528.459	79.5773		528.459	77.9309		528.459	42.2518
530.388	42.4639		530.388	79.5551		530.388	77.7493		530.388	42.3018
532.317	42.3423		532.317	79.5334		532.317	77.6741		532.317	42.2247
534.245	42.3163		534.245	79.569		534.245	77.6341		534.245	42.3828
536.174	42.3918		536.174	79.6331		536.174	77.7419		536.174	42.7348
538.103	42.5133		538.103	79.6553		538.103	77.7763		538.103	42.7719
540.031	42.6053		540.031	79.6965		540.031	77.6749		540.031	42.5809
541.96	42.6791		541.96	79.7593		541.96	77.7412		541.96	42.5885
543.889	42.7889		543.889	79.8061		543.889	77.9489		543.889	42.747
545.817	42.9475		545.817	79.8409		545.817	77.9345		545.817	42.7826
547.746	42.7016		547.746	79.8531		547.746	77.7065		547.746	42.6885
549.675	42.5808		549.675	79.851		549.675	77.8441		549.675	42.6381
551.603	42.5252		551.603	79.8166		551.603	77.9353		551.603	42.7568
553.532	42.446		553.532	79.7913		553.532	78.2564		553.532	42.9154
555.461	42.6222		555.461	79.7861		555.461	78.0974		555.461	43.0249
557.389	42.8815		557.389	79.7459		557.389	78.0008		557.389	43.1518
559.318	42.6482		559.318	79.6921		559.318	78.2236		559.318	43.3256
561.247	42.4297		561.247	79.6841		561.247	78.4239		561.247	43.4006
563.176	42.702		563.176	79.7089		563.176	78.2546		563.176	43.3918
565.104	42.8263		565.104	79.7105		565.104	77.916		565.104	43.4731
567.033	42.7318		567.033	79.7063		567.033	77.7826		567.033	43.5776
568.962	42.8479		568.962	79.7128		568.962	78.0275		568.962	43.7391
570.89	43.0124		570.89	79.7204		570.89	78.0329		570.89	43.71
572.819	42.9286		572.819	79.7452		572.819	77.9413		572.819	43.8228
574.748	42.7416		574.748	79.7676		574.748	77.9898		574.748	43.9106
576.676	42.8876		576.676	79.7745		576.676	78.3335		576.676	43.987
578.605	43.0064		578.605	79.7846		578.605	78.3653		578.605	43.9358
580.534	42.8923		580.534	79.829		580.534	78.1073		580.534	43.9275
582.462	42.9354		582.462	79.8965		582.462	78.0662		582.462	44.2074
584.391	43.1603		584.391	79.9483		584.391	78.375		584.391	44.3173
586.32	43.5152		586.32	80.0124		586.32	78.5779		586.32	44.343
588.248	43.5793		588.248	80.0906		588.248	78.5036		588.248	44.5125
590.177	43.4747		590.177	80.1449		590.177	78.3054		590.177	44.4106
592.106	43.4919		592.106	80.1921		592.106	78.2219		592.106	44.4438
594.034	43.5232		594.034	80.2413		594.034	78.2106		594.034	44.5882
595.963	43.607		595.963	80.2934		595.963	78.3916		595.963	44.6076
597.892	43.8238		597.892	80.3374		597.892	78.4227		597.892	44.5412
599.821	44.0385		599.821	80.3718		599.821	78.2974		599.821	44.4721
601.749	44.2025		601.749	80.4172		601.749	78.4377		601.749	44.622
603.678	44.223		603.678	80.4707		603.678	78.5919		603.678	44.9705
605.606	44.2738		605.606	80.5098		605.606	78.5319		605.606	45.1274
607.535	44.3573		607.535	80.5429		607.535	78.6241		607.535	45.1647
609.464	44.3068		609.464	80.5703		609.464	78.7455		609.464	45.2344
611.393	44.4404		611.393	80.579		611.393	78.6638		611.393	45.3157
613.321	44.5571		613.321	80.5623		613.321	78.5981		613.321	45.2946
615.25	44.587		615.25	80.5431		615.25	78.6299		615.25	45.4309
617.179	44.5952		617.179	80.5262		617.179	78.5969		617.179	45.5843
619.107	44.6404		619.107	80.4993		619.107	78.6344		619.107	45.6268
621.036	44.6792		621.036	80.4651		621.036	78.7514		621.036	45.7223
622.965	44.6521		622.965	80.4464		622.965	78.657		622.965	45.7441
624.893	44.6265		624.893	80.4389		624.893	78.6473		624.893	45.8043
626.822	44.7775		626.822	80.4296		626.822	78.8733		626.822	45.9166
628.751	44.943		628.751	80.4275		628.751	78.9675		628.751	45.9448
630.679	45.011		630.679	80.4344		630.679	79.0834		630.679	46.1956
632.608	44.8422		632.608	80.4265		632.608	79.1164		632.608	46.3108
634.537	44.6464		634.537	80.4108		634.537	78.8028		634.537	46.3164
636.466	44.8535		636.466	80.394		636.466	78.7364		636.466	46.4215
638.394	45.1366		638.394	80.3719		638.394	78.9264		638.394	46.503
640.323	45.2408		640.323	80.3422		640.323	78.9557		640.323	46.5151
642.251	45.212		642.251	80.3313		642.251	78.9812		642.251	46.5622
644.18	45.2146		644.18	80.3382		644.18	79.0266		644.18	46.5748
646.109	45.3432		646.109	80.3318		646.109	79.0295		646.109	46.8529
648.038	45.6074		648.038	80.3388		648.038	79.085		648.038	47.1144
649.966	46.0679		649.966	80.3732		649.966	79.2019		649.966	47.067
651.895	46.3676		651.895	80.4048		651.895	79.2812		651.895	47.1776
653.824	46.4734		653.824	80.4382		653.824	79.4398		653.824	47.5969
655.752	46.5993		655.752	80.4898		655.752	79.47		655.752	47.8534
657.681	46.804		657.681	80.5664		657.681	79.4749		657.681	47.9072
659.61	47.0647		659.61	80.6585		659.61	79.4704		659.61	48.0912
661.538	47.4178		661.538	80.7588		661.538	79.6024		661.538	48.4324
663.467	47.5898		663.467	80.8794		663.467	79.7843		663.467	48.5594
665.396	47.5668		665.396	81.0195		665.396	79.7698		665.396	48.534
667.324	47.3992		667.324	81.1523		667.324	79.7704		667.324	48.738
669.253	47.6399		669.253	81.284		669.253	80.0136		669.253	49.2869
671.182	47.944		671.182	81.4132		671.182	80.2608		671.182	49.3573
673.11	48.0866		673.11	81.5384		673.11	80.3154		673.11	49.3477
675.039	48.1501		675.039	81.6603		675.039	80.2679		675.039	49.5283
676.968	48.2387		676.968	81.7761		676.968	80.3599		676.968	49.8049
678.896	48.1915		678.896	81.8686		678.896	80.5361		678.896	50.0141
680.825	48.242		680.825	81.9379		680.825	80.7095		680.825	50.3091
682.754	48.3761		682.754	81.9994		682.754	80.7385		682.754	50.4265
684.683	48.4185		684.683	82.0603		684.683	80.8555		684.683	50.5875
686.611	48.3377		686.611	82.1031		686.611	80.872		686.611	50.6947
688.54	48.2952		688.54	82.1092		688.54	80.702		688.54	50.8486
690.469	48.3958		690.469	82.0821		690.469	80.743		690.469	50.9729
692.397	48.5278		692.397	81.9945		692.397	80.9454		692.397	51.094
694.326	48.6552		694.326	81.8449		694.326	81.0259		694.326	51.1487
696.255	48.7602		696.255	81.6735		696.255	80.9144		696.255	51.3392
698.183	48.7532		698.183	81.5141		698.183	80.9962		698.183	51.4997
700.112	48.8071		700.112	81.3742		700.112	81.1858		700.112	51.5065
702.041	48.8903		702.041	81.2511		702.041	81.243		702.041	51.5934
703.969	48.9744		703.969	81.1595		703.969	81.1452		703.969	51.7283
705.898	49.1089		705.898	81.1153		705.898	81.0844		705.898	51.7724
707.827	49.3525		707.827	81.117		707.827	81.0897		707.827	51.798
709.755	49.5566		709.755	81.1618		709.755	81.1797		709.755	51.9013
711.684	49.647		711.684	81.2562		711.684	81.3077		711.684	52.119
713.613	49.6155		713.613	81.3924		713.613	81.5556		713.613	52.4315
715.541	49.681		715.541	81.5772		715.541	81.7035		715.541	52.7645
717.47	49.8768		717.47	81.8096		717.47	81.8696		717.47	53.1207
719.399	50.165		719.399	82.069		719.399	82.0297		719.399	53.4997
721.327	50.3821		721.327	82.3411		721.327	82.098		721.327	53.8058
723.256	50.6204		723.256	82.6453		723.256	82.1667		723.256	53.9659
725.185	50.7704		725.185	82.9696		725.185	82.1301		725.185	54.1167
727.114	50.7939		727.114	83.2912		727.114	82.1688		727.114	54.4493
729.042	50.9055		729.042	83.5823		729.042	82.3713		729.042	54.6411
730.971	51.2054		730.971	83.8185		730.971	82.6392		730.971	54.9826
732.9	51.3986		732.9	83.9965		732.9	82.7687		732.9	55.2578
734.828	51.6078		734.828	84.1336		734.828	82.8914		734.828	55.5054
736.757	51.8157		736.757	84.2476		736.757	82.9817		736.757	55.8105
738.686	51.984		738.686	84.3558		738.686	83.0195		738.686	56.1085
740.614	52.1798		740.614	84.4524		740.614	82.982		740.614	56.2578
742.543	52.3177		742.543	84.5392		742.543	83.1189		742.543	56.3537
744.472	52.4757		744.472	84.6221		744.472	83.3508		744.472	56.5851
746.4	52.6256		746.4	84.7128		746.4	83.4919		746.4	56.9676
748.329	52.6867		748.329	84.8066		748.329	83.5449		748.329	57.1794
750.258	52.8454		750.258	84.9016		750.258	83.5269		750.258	57.2717
752.187	53.04		752.187	84.9898		752.187	83.4441		752.187	57.2977
754.115	53.1394		754.115	85.0655		754.115	83.444		754.115	57.4979
756.044	53.1917		756.044	85.1305		756.044	83.5856		756.044	57.7396
757.972	53.353		757.972	85.1997		757.972	83.8425		757.972	57.9662
759.901	53.5252		759.901	85.2659		759.901	83.8491		759.901	58.0981
761.83	53.7197		761.83	85.3267		761.83	83.7416		761.83	58.1907
763.759	53.9558		763.759	85.3906		763.759	83.7768		763.759	58.3856
765.687	54.2082		765.687	85.4678		765.687	83.8752		765.687	58.614
767.616	54.4547		767.616	85.5438		767.616	84.0037		767.616	58.883
769.545	54.598		769.545	85.623		769.545	84.1639		769.545	59.169
771.473	54.7302		771.473	85.7034		771.473	84.1448		771.473	59.3054
773.402	55.0207		773.402	85.7781		773.402	84.1783		773.402	59.545
775.331	55.3026		775.331	85.8406		775.331	84.2838		775.331	59.79
777.259	55.5467		777.259	85.907		777.259	84.3915		777.259	59.9935
779.188	55.7764		779.188	85.9743		779.188	84.5103		779.188	60.2061
781.117	56.1188		781.117	86.0407		781.117	84.6622		781.117	60.4212
783.045	56.4614		783.045	86.1076		783.045	84.6643		783.045	60.5949
784.974	56.7045		784.974	86.1864		784.974	84.6799		784.974	60.8476
786.903	56.9263		786.903	86.2572		786.903	84.6678		786.903	61.1244
788.831	57.2327		788.831	86.3034		788.831	84.6861		788.831	61.3271
790.76	57.5804		790.76	86.3283		790.76	84.7233		790.76	61.4208
792.689	57.9607		792.689	86.3443		792.689	84.9064		792.689	61.6678
794.617	58.3031		794.617	86.3482		794.617	85.0777		794.617	61.9907
796.546	58.5491		796.546	86.3266		796.546	85.1659		796.546	62.2561
798.475	58.8265		798.475	86.2745		798.475	85.3233		798.475	62.5214
800.404	59.1767		800.404	86.2085		800.404	85.3279		800.404	62.7158
802.332	59.4455		802.332	86.1295		802.332	85.3008		802.332	62.8887
804.261	59.6544		804.261	86.0533		804.261	85.4077		804.261	63.2058
806.19	59.7545		806.19	85.9849		806.19	85.448		806.19	63.4592
808.118	59.9157		808.118	85.9167		808.118	85.5484		808.118	63.6177
810.047	60.0144		810.047	85.8739		810.047	85.5719		810.047	63.7787
811.976	60.14		811.976	85.8699		811.976	85.6922		811.976	63.9888
813.904	60.3898		813.904	85.8975		813.904	85.7153		813.904	64.1974
815.833	60.6609		815.833	85.9592		815.833	85.7343		815.833	64.4077
817.762	61.0241		817.762	86.0679		817.762	85.861		817.762	64.6268
819.69	61.4504		819.69	86.2402		819.69	86.0194		819.69	64.9465
821.619	61.8969		821.619	86.4582		821.619	86.1884		821.619	65.336
823.548	62.3971		823.548	86.7012		823.548	86.3988		823.548	65.7611
825.476	62.8487		825.476	86.9621		825.476	86.5973		825.476	66.1444
827.405	63.2964		827.405	87.2436		827.405	86.8564		827.405	66.6103
829.334	63.6916		829.334	87.5403		829.334	87.0708		829.334	67.1687
831.263	63.9992		831.263	87.8447		831.263	87.3047		831.263	67.731
833.191	64.2061		833.191	88.1512		833.191	87.4218		833.191	68.1309
835.12	64.4768		835.12	88.4547		835.12	87.5493		835.12	68.602
837.048	64.7133		837.048	88.7406		837.048	87.7717		837.048	69.1166
838.977	64.9347		838.977	88.9922		838.977	88.0343		838.977	69.5764
840.906	65.148		840.906	89.2046		840.906	88.2019		840.906	69.9532
842.835	65.3854		842.835	89.3842		842.835	88.2741		842.835	70.3115
844.763	65.7008		844.763	89.5278		844.763	88.356		844.763	70.6274
846.692	66.0097		846.692	89.6347		846.692	88.4233		846.692	70.8982
848.621	66.2363		848.621	89.6973		848.621	88.6059		848.621	71.0949
850.549	66.5405		850.549	89.715		850.549	88.7943		850.549	71.3744
852.478	66.7208		852.478	89.6998		852.478	88.8591		852.478	71.6246
854.407	66.8492		854.407	89.6584		854.407	88.8621		854.407	71.7402
856.335	67.0007		856.335	89.5908		856.335	88.7591		856.335	71.7343
858.264	67.1136		858.264	89.5057		858.264	88.6945		858.264	71.7768
860.193	67.1959		860.193	89.4107		860.193	88.6434		860.193	71.8062
862.121	67.3337		862.121	89.3016		862.121	88.5887		862.121	71.7601
864.05	67.3983		864.05	89.1718		864.05	88.5321		864.05	71.6566
865.979	67.5937		865.979	89.0221		865.979	88.4677		865.979	71.5176
867.907	67.7613		867.907	88.8754		867.907	88.3527		867.907	71.3731
869.836	67.9507		869.836	88.7553		869.836	88.2808		869.836	71.2939
871.765	68.1469		871.765	88.6639		871.765	88.2838		871.765	71.2209
873.693	68.3723		873.693	88.5876		873.693	88.2359		873.693	71.2142
875.622	68.5128		875.622	88.5238		875.622	88.1502		875.622	71.2509
877.551	68.6646		877.551	88.48		877.551	88.1726		877.551	71.3617
879.48	68.8111		879.48	88.4562		879.48	88.1795		879.48	71.4775
881.408	68.9376		881.408	88.4505		881.408	88.1596		881.408	71.6343
883.337	69.0775		883.337	88.457		883.337	88.2069		883.337	71.7278
885.266	69.1864		885.266	88.4762		885.266	88.2159		885.266	71.7691
887.194	69.2633		887.194	88.5073		887.194	88.1675		887.194	71.7683
889.123	69.3329		889.123	88.5429		889.123	88.1853		889.123	71.8883
891.052	69.3886		891.052	88.5836		891.052	88.2752		891.052	72.1051
892.98	69.4484		892.98	88.6311		892.98	88.293		892.98	72.329
894.909	69.4856		894.909	88.6832		894.909	88.3038		894.909	72.4338
896.838	69.5478		896.838	88.7461		896.838	88.3833		896.838	72.6281
898.766	69.5642		898.766	88.8142		898.766	88.4568		898.766	72.8142
900.695	69.5506		900.695	88.8873		900.695	88.5123		900.695	73.0069
902.624	69.5467		902.624	88.9713		902.624	88.5722		902.624	73.1607
904.552	69.5033		904.552	89.0593		904.552	88.6478		904.552	73.3729
906.481	69.4152		906.481	89.1448		906.481	88.7651		906.481	73.4549
908.41	69.3282		908.41	89.2307		908.41	88.8172		908.41	73.5939
910.338	69.1197		910.338	89.3279		910.338	88.7924		910.338	73.6932
912.267	68.9071		912.267	89.4348		912.267	88.7858		912.267	73.8299
914.196	68.7817		914.196	89.5376		914.196	88.6744		914.196	73.8284
916.125	68.731		916.125	89.62		916.125	88.6426		916.125	73.9177
918.053	68.6265		918.053	89.6715		918.053	88.7672		918.053	74.0267
919.982	68.5909		919.982	89.6954		919.982	88.8279		919.982	74.0878
921.911	68.6356		921.911	89.687		921.911	88.7748		921.911	74.066
923.839	68.7294		923.839	89.6416		923.839	88.668		923.839	73.9162
925.768	68.806		925.768	89.563		925.768	88.5418		925.768	73.677
927.697	68.9811		927.697	89.4631		927.697	88.5038		927.697	73.5209
929.625	69.1388		929.625	89.3357		929.625	88.3587		929.625	73.2822
931.554	69.2763		931.554	89.1899		931.554	88.108		931.554	72.8628
933.483	69.4043		933.483	89.0394		933.483	87.9887		933.483	72.5067
935.411	69.5308		935.411	88.888		935.411	87.9275		935.411	72.3096
937.34	69.6162		937.34	88.7316		937.34	87.8281		937.34	72.0237
939.269	69.7612		939.269	88.5909		939.269	87.7325		939.269	71.7677
941.197	69.9124		941.197	88.4835		941.197	87.6528		941.197	71.6001
943.126	70.0214		943.126	88.4119		943.126	87.6233		943.126	71.5562
945.055	70.0453		945.055	88.3867		945.055	87.5643		945.055	71.433
946.984	70.2002		946.984	88.407		946.984	87.4824		946.984	71.4105
948.912	70.353		948.912	88.4673		948.912	87.4245		948.912	71.4391
950.841	70.5096		950.841	88.5599		950.841	87.513		950.841	71.523
952.769	70.5949		952.769	88.6822		952.769	87.6599		952.769	71.6477
954.698	70.7238		954.698	88.8396		954.698	87.7735		954.698	71.8362
956.627	70.798		956.627	89.0074		956.627	87.8704		956.627	72.0689
958.556	70.9141		958.556	89.1616		958.556	87.9469		958.556	72.2483
960.484	71.0957		960.484	89.2998		960.484	87.9924		960.484	72.3597
962.413	71.266		962.413	89.4201		962.413	88.0015		962.413	72.5826
964.342	71.4502		964.342	89.5056		964.342	88.021		964.342	72.792
966.27	71.7189		966.27	89.5475		966.27	88.0287		966.27	72.83
968.199	71.9099		968.199	89.5494		968.199	87.9979		968.199	72.7798
970.128	72.1081		970.128	89.5149		970.128	87.9715		970.128	72.7262
972.056	72.2751		972.056	89.4349		972.056	87.9114		972.056	72.6114
973.985	72.3634		973.985	89.3139		973.985	87.8184		973.985	72.5028
975.914	72.4255		975.914	89.1406		975.914	87.7067		975.914	72.2892
977.842	72.468		977.842	88.905		977.842	87.6025		977.842	71.9904
979.771	72.4871		979.771	88.6099		979.771	87.4441		979.771	71.7233
981.7	72.4629		981.7	88.2649		981.7	87.2489		981.7	71.425
983.628	72.3857		983.628	87.8646		983.628	87.0896		983.628	71.0585
985.557	72.3322		985.557	87.4171		985.557	86.8967		985.557	70.5777
987.486	72.3069		987.486	86.9354		987.486	86.6249		987.486	69.9348
989.414	72.3844		989.414	86.4072		989.414	86.3366		989.414	69.2236
991.343	72.5189		991.343	85.8271		991.343	85.9704		991.343	68.4106
993.272	72.5971		993.272	85.1956		993.272	85.5613		993.272	67.558
995.201	72.5351		995.201	84.5121		995.201	85.1762		995.201	66.6444
997.129	72.4522		997.129	83.7775		997.129	84.7781		997.129	65.6589
999.058	72.3285		999.058	82.9759		999.058	84.3361		999.058	64.6471
1000.99	72.1133		1000.99	82.1048		1000.99	83.8256		1000.99	63.6388
1002.91	71.8174		1002.91	81.1782		1002.91	83.4578		1002.91	62.7468
1004.84	71.572		1004.84	80.2094		1004.84	83.1097		1004.84	61.857
1006.77	71.3629		1006.77	79.2066		1006.77	82.642		1006.77	60.8913
1008.7	71.1278		1008.7	78.1962		1008.7	82.1447		1008.7	59.94
1010.63	70.8027		1010.63	77.2134		1010.63	81.6182		1010.63	58.8969
1012.56	70.4494		1012.56	76.2712		1012.56	81.1208		1012.56	57.8156
1014.49	70.062		1014.49	75.3758		1014.49	80.6453		1014.49	56.7658
1016.42	69.7078		1016.42	74.5452		1016.42	80.0969		1016.42	55.7936
1018.35	69.34		1018.35	73.7905		1018.35	79.609		1018.35	54.9273
1020.27	68.9819		1020.27	73.1205		1020.27	79.3138		1020.27	54.1307
1022.2	68.5894		1022.2	72.5589		1022.2	79.0766		1022.2	53.5388
1024.13	68.1431		1024.13	72.1295		1024.13	78.8468		1024.13	53.1321
1026.06	67.7249		1026.06	71.8439		1026.06	78.6554		1026.06	52.8301
1027.99	67.3964		1027.99	71.7192		1027.99	78.4445		1027.99	52.6082
1029.92	67.1627		1029.92	71.7587		1029.92	78.3685		1029.92	52.5174
1031.85	67.0371		1031.85	71.9529		1031.85	78.4675		1031.85	52.6726
1033.77	66.9085		1033.77	72.3065		1033.77	78.6111		1033.77	53.0132
1035.7	66.7564		1035.7	72.7954		1035.7	78.7426		1035.7	53.3736
1037.63	66.635		1037.63	73.3861		1037.63	79.004		1037.63	53.8782
1039.56	66.6545		1039.56	74.0624		1039.56	79.4317		1039.56	54.5841
1041.49	66.6956		1041.49	74.7927		1041.49	79.8834		1041.49	55.4653
1043.42	66.6651		1043.42	75.5468		1043.42	80.4187		1043.42	56.4726
1045.35	66.5647		1045.35	76.3052		1045.35	80.8906		1045.35	57.4916
1047.28	66.5513		1047.28	77.0526		1047.28	81.2695		1047.28	58.5536
1049.2	66.5896		1049.2	77.7778		1049.2	81.7158		1049.2	59.529
1051.13	66.5633		1051.13	78.4649		1051.13	82.1107		1051.13	60.3607
1053.06	66.4849		1053.06	79.0969		1053.06	82.4306		1053.06	61.1192
1054.99	66.5448		1054.99	79.6546		1054.99	82.774		1054.99	61.7392
1056.92	66.6112		1056.92	80.134		1056.92	82.9964		1056.92	62.1713
1058.85	66.7144		1058.85	80.535		1058.85	83.2119		1058.85	62.5265
1060.78	66.8306		1060.78	80.8485		1060.78	83.378		1060.78	62.7519
1062.7	66.9513		1062.7	81.0747		1062.7	83.4147		1062.7	62.9191
1064.63	67.0652		1064.63	81.2289		1064.63	83.5074		1064.63	63.1252
1066.56	67.2635		1066.56	81.3232		1066.56	83.6737		1066.56	63.3358
1068.49	67.3947		1068.49	81.3681		1068.49	83.7612		1068.49	63.4328
1070.42	67.496		1070.42	81.3869		1070.42	83.7619		1070.42	63.497
1072.35	67.6227		1072.35	81.3967		1072.35	83.8096		1072.35	63.5318
1074.28	67.7281		1074.28	81.4012		1074.28	83.8602		1074.28	63.6129
1076.2	67.6594		1076.2	81.4052		1076.2	83.8982		1076.2	63.6364
1078.13	67.5497		1078.13	81.4122		1078.13	83.9874		1078.13	63.7553
1080.06	67.3975		1080.06	81.4346		1080.06	84.0244		1080.06	63.9226
1081.99	67.2319		1081.99	81.4813		1081.99	84.0956		1081.99	64.1125
1083.92	67.0496		1083.92	81.5473		1083.92	84.275		1083.92	64.3239
1085.85	66.9577		1085.85	81.6411		1085.85	84.3324		1085.85	64.4798
1087.78	66.7958		1087.78	81.7686		1087.78	84.3393		1087.78	64.6146
1089.71	66.6381		1089.71	81.9328		1089.71	84.4169		1089.71	64.8181
1091.63	66.5106		1091.63	82.1367		1091.63	84.5334		1091.63	65.0894
1093.56	66.3657		1093.56	82.3706		1093.56	84.6685		1093.56	65.4614
1095.49	66.1384		1095.49	82.6331		1095.49	84.8115		1095.49	65.8802
1097.42	65.9912		1097.42	82.9267		1097.42	85.0771		1097.42	66.384
1099.35	65.8239		1099.35	83.2472		1099.35	85.3427		1099.35	66.871
1101.28	65.5432		1101.28	83.5792		1101.28	85.5354		1101.28	67.3589
1103.21	65.2501		1103.21	83.9109		1103.21	85.7536		1103.21	67.8301
1105.13	65.0427		1105.13	84.2378		1105.13	85.9527		1105.13	68.2845
1107.06	64.8051		1107.06	84.5551		1107.06	86.119		1107.06	68.6559
1108.99	64.6		1108.99	84.8533		1108.99	86.3174		1108.99	69.0394
1110.92	64.5017		1110.92	85.1271		1110.92	86.4983		1110.92	69.3642
1112.85	64.4521		1112.85	85.3725		1112.85	86.6104		1112.85	69.6527
1114.78	64.4149		1114.78	85.5803		1114.78	86.7364		1114.78	69.8481
1116.71	64.5057		1116.71	85.7537		1116.71	86.7924		1116.71	70.0333
1118.64	64.672		1118.64	85.8871		1118.64	86.8094		1118.64	70.1341
1120.57	64.9844		1120.57	85.979		1120.57	86.8632		1120.57	70.2117
1122.49	65.3838		1122.49	86.0311		1122.49	86.9115		1122.49	70.2798
1124.42	65.9783		1124.42	86.0428		1124.42	86.9699		1124.42	70.3738
1126.35	66.6174		1126.35	86.0092		1126.35	87.0309		1126.35	70.5557
1128.28	67.2552		1128.28	85.9345		1128.28	87.1306		1128.28	70.8349
1130.21	68.0095		1130.21	85.8245		1130.21	87.2168		1130.21	71.017
1132.14	68.79		1132.14	85.6929		1132.14	87.2093		1132.14	71.0267
1134.07	69.4422		1134.07	85.5613		1134.07	87.1757		1134.07	70.9725
1135.99	70.1999		1135.99	85.438		1135.99	87.0584		1135.99	70.875
1137.92	70.9232		1137.92	85.3298		1137.92	86.9516		1137.92	70.7331
1139.85	71.4821		1139.85	85.2508		1139.85	86.8874		1139.85	70.6408
1141.78	71.9287		1141.78	85.2056		1141.78	86.8231		1141.78	70.5749
1143.71	72.3735		1143.71	85.188		1143.71	86.8504		1143.71	70.5421
1145.64	72.7863		1145.64	85.2068		1145.64	86.8933		1145.64	70.5851
1147.57	73.1485		1147.57	85.2614		1147.57	86.9709		1147.57	70.7892
1149.49	73.4189		1149.49	85.3471		1149.49	87.1192		1149.49	71.0652
1151.42	73.6314		1151.42	85.4673		1151.42	87.2431		1151.42	71.3269
1153.35	73.7437		1153.35	85.626		1153.35	87.3248		1153.35	71.6022
1155.28	73.81		1155.28	85.8221		1155.28	87.4158		1155.28	71.8702
1157.21	73.8778		1157.21	86.0497		1157.21	87.4581		1157.21	72.007
1159.14	73.9109		1159.14	86.3032		1159.14	87.5112		1159.14	72.0599
1161.07	73.9393		1161.07	86.5662		1161.07	87.5272		1161.07	72.0598
1163	74.024		1163	86.8317		1163	87.6201		1163	72.0976
1164.92	74.1528		1164.92	87.1037		1164.92	87.6359		1164.92	72.1597
1166.85	74.4145		1166.85	87.3822		1166.85	87.6366		1166.85	72.3574
1168.78	74.6822		1168.78	87.658		1168.78	87.7029		1168.78	72.5922
1170.71	74.9555		1170.71	87.9391		1170.71	87.8547		1170.71	72.8818
1172.64	75.104		1172.64	88.2283		1172.64	87.9944		1172.64	73.1798
1174.57	75.2523		1174.57	88.5319		1174.57	88.1598		1174.57	73.5821
1176.5	75.4018		1176.5	88.8607		1176.5	88.3259		1176.5	73.9988
1178.42	75.5425		1178.42	89.2082		1178.42	88.5863		1178.42	74.4803
1180.35	75.7005		1180.35	89.5768		1180.35	88.9064		1180.35	75.0675
1182.28	75.9175		1182.28	89.9569		1182.28	89.1606		1182.28	75.6331
1184.21	76.0623		1184.21	90.3308		1184.21	89.3967		1184.21	76.1951
1186.14	76.2726		1186.14	90.6914		1186.14	89.6559		1186.14	76.8462
1188.07	76.5257		1188.07	91.0398		1188.07	90.0058		1188.07	77.4849
1190	76.7838		1190	91.3747		1190	90.2614		1190	78.1136
1191.93	76.9048		1191.93	91.684		1191.93	90.4649		1191.93	78.6445
1193.86	76.9814		1193.86	91.9675		1193.86	90.7391		1193.86	79.1985
1195.78	76.9732		1195.78	92.2251		1195.78	90.8958		1195.78	79.6556
1197.71	76.9565		1197.71	92.4442		1197.71	91.0213		1197.71	79.9771
1199.64	76.916		1199.64	92.6195		1199.64	91.0787		1199.64	80.2071
1201.57	76.8813		1201.57	92.7546		1201.57	91.1492		1201.57	80.4644
1203.5	76.5882		1203.5	92.8583		1203.5	91.1582		1203.5	80.4686
1205.43	76.2719		1205.43	92.9282		1205.43	91.119		1205.43	80.3274
1207.36	75.989		1207.36	92.968		1207.36	91.1099		1207.36	80.2669
1209.28	75.7149		1209.28	92.9853		1209.28	91.0719		1209.28	80.2912
1211.21	75.3789		1211.21	92.978		1211.21	90.9432		1211.21	80.0896
1213.14	75.0334		1213.14	92.9472		1213.14	90.7999		1213.14	79.8928
1215.07	74.6717		1215.07	92.8838		1215.07	90.6758		1215.07	79.6502
1217	74.4679		1217	92.8069		1217	90.6829		1217	79.5652
1218.93	74.2716		1218.93	92.7245		1218.93	90.5625		1218.93	79.3913
1220.86	74.0723		1220.86	92.6323		1220.86	90.4033		1220.86	79.0605
1222.79	73.8491		1222.79	92.5291		1222.79	90.3322		1222.79	78.8001
1224.71	73.6641		1224.71	92.4055		1224.71	90.2516		1224.71	78.5034
1226.64	73.4005		1226.64	92.2655		1226.64	90.0236		1226.64	78.0266
1228.57	73.0963		1228.57	92.1194		1228.57	89.8075		1228.57	77.7229
1230.5	72.7904		1230.5	91.964		1230.5	89.5651		1230.5	77.288
1232.43	72.3986		1232.43	91.8091		1232.43	89.3672		1232.43	76.807
1234.36	71.9174		1234.36	91.6444		1234.36	89.2216		1234.36	76.3916
1236.29	71.4607		1236.29	91.4747		1236.29	89.0631		1236.29	76.0329
1238.21	70.9626		1238.21	91.3119		1238.21	88.8852		1238.21	75.5814
1240.14	70.4758		1240.14	91.1516		1240.14	88.7194		1240.14	75.165
1242.07	69.8758		1242.07	90.9924		1242.07	88.6099		1242.07	74.7453
1244	69.3087		1244	90.8416		1244	88.386		1244	74.3489
1245.93	68.7663		1245.93	90.7024		1245.93	88.169		1245.93	74.0115
1247.86	68.3035		1247.86	90.5734		1247.86	88.0593		1247.86	73.7409
1249.79	67.8514		1249.79	90.4558		1249.79	87.9216		1249.79	73.3433
1251.71	67.4563		1251.71	90.3473		1251.71	87.7906		1251.71	72.9935
1253.64	67.0844		1253.64	90.236		1253.64	87.6017		1253.64	72.6999
1255.57	66.7773		1255.57	90.121		1255.57	87.4795		1255.57	72.4542
1257.5	66.4481		1257.5	90.0058		1257.5	87.3907		1257.5	72.1077
1259.43	66.2044		1259.43	89.9029		1259.43	87.181		1259.43	71.7961
1261.36	65.929		1261.36	89.8029		1261.36	87.0194		1261.36	71.4672
1263.29	65.5958		1263.29	89.704		1263.29	86.9285		1263.29	71.1376
1265.22	65.2551		1265.22	89.6029		1265.22	86.8387		1265.22	70.8405
1267.14	64.9489		1267.14	89.4951		1267.14	86.7085		1267.14	70.6142
1269.07	64.6172		1269.07	89.3715		1269.07	86.5172		1269.07	70.3078
1271	64.3826		1271	89.2363		1271	86.3801		1271	70.0301
1272.93	64.1264		1272.93	89.0939		1272.93	86.3013		1272.93	69.8199
1274.86	63.876		1274.86	88.9548		1274.86	86.2125		1274.86	69.5931
1276.79	63.5443		1276.79	88.8155		1276.79	86.1045		1276.79	69.2815
1278.72	63.2296		1278.72	88.685		1278.72	86.0249		1278.72	69.0475
1280.65	62.9396		1280.65	88.5704		1280.65	85.9453		1280.65	68.7792
1282.57	62.7143		1282.57	88.4741		1282.57	85.9143		1282.57	68.5557
1284.5	62.4788		1284.5	88.3982		1284.5	85.8382		1284.5	68.3807
1286.43	62.3117		1286.43	88.3473		1286.43	85.768		1286.43	68.3462
1288.36	62.1432		1288.36	88.3173		1288.36	85.7397		1288.36	68.3163
1290.29	62.0106		1290.29	88.3074		1290.29	85.8007		1290.29	68.2771
1292.22	61.8781		1292.22	88.3149		1292.22	85.8842		1292.22	68.3113
1294.15	61.7337		1294.15	88.3326		1294.15	86.0133		1294.15	68.506
1296.08	61.4847		1296.08	88.3577		1296.08	86.1117		1296.08	68.6717
1298	61.3362		1298	88.3944		1298	86.1987		1298	68.8595
1299.93	61.2727		1299.93	88.4263		1299.93	86.2859		1299.93	69.0357
1301.86	61.2958		1301.86	88.4501		1301.86	86.3914		1301.86	69.2276
1303.79	61.3471		1303.79	88.4718		1303.79	86.4499		1303.79	69.4122
1305.72	61.4719		1305.72	88.488		1305.72	86.6027		1305.72	69.6662
1307.65	61.5664		1307.65	88.4938		1307.65	86.6908		1307.65	69.8965
1309.58	61.7381		1309.58	88.4872		1309.58	86.7443		1309.58	70.1463
1311.51	61.845		1311.51	88.4583		1311.51	86.7674		1311.51	70.3723
1313.43	61.9817		1313.43	88.4154		1313.43	86.8173		1313.43	70.6073
1315.36	62.1231		1315.36	88.366		1315.36	86.9535		1315.36	70.7913
1317.29	62.2193		1317.29	88.3203		1317.29	87.0856		1317.29	71.0586
1319.22	62.4093		1319.22	88.2662		1319.22	87.1914		1319.22	71.3232
1321.15	62.6721		1321.15	88.1835		1321.15	87.3273		1321.15	71.5305
1323.08	62.8672		1323.08	88.0788		1323.08	87.4142		1323.08	71.6747
1325.01	63.0941		1325.01	87.9692		1325.01	87.5002		1325.01	71.8314
1326.93	63.2657		1326.93	87.8602		1326.93	87.5321		1326.93	71.9017
1328.86	63.3881		1328.86	87.7476		1328.86	87.4805		1328.86	71.8782
1330.79	63.4684		1330.79	87.6276		1330.79	87.4622		1330.79	71.8799
1332.72	63.575		1332.72	87.5098		1332.72	87.4752		1332.72	71.8433
1334.65	63.6233		1334.65	87.3969		1334.65	87.3849		1334.65	71.7135
1336.58	63.5775		1336.58	87.2851		1336.58	87.2106		1336.58	71.5998
1338.51	63.4671		1338.51	87.1775		1338.51	86.9615		1338.51	71.4615
1340.43	63.7918		1340.43	87.0852		1340.43	86.8911		1340.43	71.4111
1342.36	64.1324		1342.36	86.9939		1342.36	87.056		1342.36	71.3209
1344.29	64.1622		1344.29	86.9049		1344.29	87.0487		1344.29	71.0992
1346.22	64.0485		1346.22	86.8346		1346.22	86.9108		1346.22	70.7792
1348.15	63.9132		1348.15	86.7749		1348.15	86.8343		1348.15	70.5028
1350.08	63.8303		1350.08	86.7237		1350.08	86.7361		1350.08	70.2314
1352.01	63.7797		1352.01	86.6927		1352.01	86.5811		1352.01	69.9125
1353.94	63.6448		1353.94	86.6771		1353.94	86.4301		1353.94	69.5767
1355.86	63.6316		1355.86	86.6653		1355.86	86.3076		1355.86	69.3287
1357.79	63.6934		1357.79	86.6504		1357.79	86.2271		1357.79	69.1067
1359.72	63.6377		1359.72	86.6279		1359.72	86.1905		1359.72	68.9583
1361.65	63.5136		1361.65	86.5858		1361.65	85.9419		1361.65	68.8307
1363.58	63.8452		1363.58	86.5304		1363.58	85.8099		1363.58	68.8071
1365.51	64.1173		1365.51	86.492		1365.51	85.9878		1365.51	68.7943
1367.44	64.1864		1367.44	86.4638		1367.44	85.9574		1367.44	68.6845
1369.37	64.294		1369.37	86.4208		1369.37	85.8261		1369.37	68.5469
1371.29	64.3087		1371.29	86.3648		1371.29	85.7659		1371.29	68.3465
1373.22	64.0498		1373.22	86.3175		1373.22	85.5981		1373.22	68.0967
1375.15	63.9671		1375.15	86.2831		1375.15	85.5379		1375.15	68.0145
1377.08	63.8587		1377.08	86.2487		1377.08	85.5844		1377.08	67.8448
1379.01	63.57		1379.01	86.1973		1379.01	85.4757		1379.01	67.6084
1380.94	63.2279		1380.94	86.1231		1380.94	85.3745		1380.94	67.344
1382.87	62.8352		1382.87	86.0457		1382.87	85.3315		1382.87	67.102
1384.8	62.2585		1384.8	85.956		1384.8	85.193		1384.8	66.7762
1386.72	61.7483		1386.72	85.8486		1386.72	84.8786		1386.72	66.4466
1388.65	61.5447		1388.65	85.7435		1388.65	84.7239		1388.65	66.0343
1390.58	61.3096		1390.58	85.6377		1390.58	84.7028		1390.58	65.614
1392.51	60.9103		1392.51	85.5305		1392.51	84.5551		1392.51	65.1837
1394.44	60.6008		1394.44	85.4393		1394.44	84.2342		1394.44	64.796
1396.37	60.6291		1396.37	85.3667		1396.37	84.0652		1396.37	64.4714
1398.3	60.8612		1398.3	85.3046		1398.3	84.0964		1398.3	64.2945
1400.22	61.4992		1400.22	85.2535		1400.22	84.1532		1400.22	64.1345
1402.15	62.0176		1402.15	85.2337		1402.15	84.2914		1402.15	64.0461
1404.08	62.4215		1404.08	85.2478		1404.08	84.1878		1404.08	64.015
1406.01	63.2714		1406.01	85.3053		1406.01	84.2153		1406.01	64.1849
1407.94	64.0818		1407.94	85.407		1407.94	84.4759		1407.94	64.3528
1409.87	64.7816		1409.87	85.5353		1409.87	84.6909		1409.87	64.7127
1411.8	65.5315		1411.8	85.6827		1411.8	84.9052		1411.8	65.2087
1413.72	66.1628		1413.72	85.8846		1413.72	85.183		1413.72	65.7667
1415.65	66.2559		1415.65	86.1513		1415.65	85.3427		1415.65	66.2496
1417.58	66.0476		1417.58	86.4273		1417.58	85.4929		1417.58	66.8955
1419.51	65.8874		1419.51	86.6897		1419.51	85.9318		1419.51	68.0764
1421.44	65.5865		1421.44	86.9414		1421.44	86.4207		1421.44	68.8047
1423.37	64.8063		1423.37	87.1979		1423.37	86.5925		1423.37	69.282
1425.3	64.111		1425.3	87.4822		1425.3	86.8274		1425.3	69.7881
1427.23	63.422		1427.23	87.7751		1427.23	87.0138		1427.23	69.9552
1429.15	62.6233		1429.15	88.0584		1429.15	86.913		1429.15	70.099
1431.08	62.019		1431.08	88.3301		1431.08	86.9121		1431.08	70.2852
1433.01	61.4988		1433.01	88.5917		1433.01	87.0374		1433.01	70.351
1434.94	60.903		1434.94	88.8746		1434.94	87.079		1434.94	70.2679
1436.87	60.5278		1436.87	89.2059		1436.87	86.9315		1436.87	70.4461
1438.8	60.5235		1438.8	89.4788		1438.8	87.0501		1438.8	70.4403
1440.73	60.3129		1440.73	89.6903		1440.73	87.1685		1440.73	70.2972
1442.65	59.9486		1442.65	89.8744		1442.65	87.1178		1442.65	70.1745
1444.58	59.5657		1444.58	90.0537		1444.58	87.0416		1444.58	70.1674
1446.51	59.048		1446.51	90.1981		1446.51	86.9574		1446.51	70.111
1448.44	58.6747		1448.44	90.3225		1448.44	86.9239		1448.44	70.2328
1450.37	58.5054		1450.37	90.4539		1450.37	86.987		1450.37	70.2457
1452.3	58.1889		1452.3	90.6068		1452.3	86.979		1452.3	70.1389
1454.23	57.6608		1454.23	90.7365		1454.23	86.8938		1454.23	69.8445
1456.16	56.9542		1456.16	90.8276		1456.16	86.5407		1456.16	69.6206
1458.08	57.3063		1458.08	90.8768		1458.08	86.3541		1458.08	70.0407
1460.01	57.9406		1460.01	90.8772		1460.01	86.7858		1460.01	70.0593
1461.94	58.0688		1461.94	90.8438		1461.94	86.9478		1461.94	69.7814
1463.87	58.1182		1463.87	90.8005		1463.87	86.8749		1463.87	69.6315
1465.8	58.7041		1465.8	90.7646		1465.8	86.8253		1465.8	69.6761
1467.73	59.2228		1467.73	90.7641		1467.73	86.9254		1467.73	69.7001
1469.66	59.4037		1469.66	90.7534		1469.66	86.8704		1469.66	69.4742
1471.59	59.475		1471.59	90.705		1471.59	86.6488		1471.59	69.4487
1473.51	60.454		1473.51	90.6558		1473.51	86.6689		1473.51	69.9244
1475.44	61.4231		1475.44	90.658		1475.44	87.0562		1475.44	70.3697
1477.37	62.4308		1477.37	90.7088		1477.37	87.1977		1477.37	70.6008
1479.3	63.1567		1479.3	90.7395		1479.3	87.367		1479.3	70.8241
1481.23	63.9433		1481.23	90.6876		1481.23	87.478		1481.23	71.1561
1483.16	64.8005		1483.16	90.6592		1483.16	87.7145		1483.16	71.6273
1485.09	65.1508		1485.09	90.7248		1485.09	87.8255		1485.09	71.9166
1487.02	65.3215		1487.02	90.9014		1487.02	87.7952		1487.02	72.2882
1488.94	65.5674		1488.94	91.0323		1488.94	87.7779		1488.94	72.8499
1490.87	66.4325		1490.87	91.1445		1490.87	88.096		1490.87	73.5426
1492.8	66.8337		1492.8	91.2604		1492.8	88.4753		1492.8	73.5993
1494.73	66.7183		1494.73	91.3885		1494.73	88.5315		1494.73	73.4696
1496.66	66.5838		1496.66	91.4782		1496.66	88.2384		1496.66	73.425
1498.59	66.8815		1498.59	91.5414		1498.59	88.2503		1498.59	73.6934
1500.52	67.0146		1500.52	91.6104		1500.52	88.2909		1500.52	73.5767
1502.44	66.8963		1502.44	91.6531		1502.44	88.3082		1502.44	73.2654
1504.37	66.4599		1504.37	91.6572		1504.37	88.2887		1504.37	72.8106
1506.3	65.5587		1506.3	91.6371		1506.3	87.6856		1506.3	72.5968
1508.23	65.2778		1508.23	91.5841		1508.23	87.0611		1508.23	72.7607
1510.16	65.6451		1510.16	91.5068		1510.16	87.4807		1510.16	72.5548
1512.09	65.6874		1512.09	91.3965		1512.09	87.6583		1512.09	72.22
1514.02	65.3982		1514.02	91.2496		1514.02	87.7061		1514.02	71.9817
1515.94	64.6133		1515.94	91.0933		1515.94	87.3815		1515.94	71.5488
1517.87	64.3252		1517.87	90.9602		1517.87	87.0459		1517.87	71.1857
1519.8	63.8455		1519.8	90.9018		1519.8	86.8663		1519.8	70.7196
1521.73	63.097		1521.73	90.818		1521.73	86.289		1521.73	70.3227
1523.66	62.6979		1523.66	90.6921		1523.66	86.4723		1523.66	70.0669
1525.59	62.0587		1525.59	90.5382		1525.59	86.4695		1525.59	69.63
1527.52	61.6353		1527.52	90.4061		1527.52	86.1211		1527.52	68.827
1529.45	61.3991		1529.45	90.2621		1529.45	85.9745		1529.45	68.2297
1531.37	60.7599		1531.37	89.9986		1531.37	85.7282		1531.37	67.529
1533.3	60.0007		1533.3	89.7228		1533.3	85.1944		1533.3	66.7226
1535.23	59.5978		1535.23	89.45		1535.23	84.9413		1535.23	65.9155
1537.16	59.1692		1537.16	89.2613		1537.16	85.0188		1537.16	65.4006
1539.09	58.2686		1539.09	89.1031		1539.09	84.4552		1539.09	64.369
1541.02	57.1359		1541.02	88.8412		1541.02	83.4246		1541.02	63.5551
1542.95	56.6429		1542.95	88.5217		1542.95	83.5673		1542.95	63.3381
1544.88	56.4362		1544.88	88.1475		1544.88	83.3532		1544.88	62.6822
1546.8	56.3264		1546.8	87.7587		1546.8	83.2409		1546.8	61.8853
1548.73	55.8568		1548.73	87.3768		1548.73	82.942		1548.73	61.2343
1550.66	55.174		1550.66	86.9735		1550.66	82.4661		1550.66	60.3951
1552.59	54.7147		1552.59	86.5829		1552.59	82.4176		1552.59	59.9309
1554.52	53.9736		1554.52	86.2468		1554.52	82.1139		1554.52	59.4179
1556.45	53.4023		1556.45	85.9286		1556.45	81.9846		1556.45	58.9546
1558.38	52.6447		1558.38	85.5868		1558.38	81.9631		1558.38	58.9902
1560.31	52.4024		1560.31	85.2747		1560.31	81.5968		1560.31	59.1812
1562.23	52.3593		1562.23	84.9936		1562.23	81.8414		1562.23	58.82
1564.16	52.1828		1564.16	84.6277		1564.16	81.9004		1564.16	58.5746
1566.09	52.1403		1566.09	84.2197		1566.09	81.8706		1566.09	58.3633
1568.02	52.0938		1568.02	83.8174		1568.02	81.8808		1568.02	58.327
1569.95	52.3723		1569.95	83.4533		1569.95	81.7245		1569.95	58.3674
1571.88	52.7833		1571.88	83.1093		1571.88	81.8263		1571.88	58.1742
1573.81	52.835		1573.81	82.7662		1573.81	81.8974		1573.81	57.8902
1575.73	53.0757		1575.73	82.4328		1575.73	81.6397		1575.73	57.7889
1577.66	54.1454		1577.66	82.1037		1577.66	81.5768		1577.66	57.9441
1579.59	54.7832		1579.59	81.8035		1579.59	81.8326		1579.59	57.9097
1581.52	55.431		1581.52	81.4506		1581.52	81.8884		1581.52	57.8099
1583.45	56.155		1583.45	81.0124		1583.45	81.8235		1583.45	57.632
1585.38	56.9439		1585.38	80.6183		1585.38	81.7796		1585.38	57.4234
1587.31	57.6623		1587.31	80.2665		1587.31	81.6703		1587.31	57.255
1589.23	58.4343		1589.23	79.9586		1589.23	81.4493		1589.23	57.0839
1591.16	59.2156		1591.16	79.6938		1591.16	81.2515		1591.16	56.8397
1593.09	59.9337		1593.09	79.4663		1593.09	81.0871		1593.09	56.6235
1595.02	60.6217		1595.02	79.3269		1595.02	80.9058		1595.02	56.4704
1596.95	61.3957		1596.95	79.2735		1596.95	80.8575		1596.95	56.3366
1598.88	61.9241		1598.88	79.2546		1598.88	80.8326		1598.88	56.2817
1600.81	62.3701		1600.81	79.2571		1600.81	80.8433		1600.81	56.3152
1602.74	62.7281		1602.74	79.3387		1602.74	80.8763		1602.74	56.5357
1604.66	63.1078		1604.66	79.5098		1604.66	80.9657		1604.66	56.8197
1606.59	63.2434		1606.59	79.762		1606.59	81.0608		1606.59	57.1488
1608.52	63.4334		1608.52	80.0693		1608.52	81.1761		1608.52	57.5806
1610.45	63.6424		1610.45	80.429		1610.45	81.4498		1610.45	58.0521
1612.38	63.7454		1612.38	80.8349		1612.38	81.7578		1612.38	58.3624
1614.31	63.4949		1614.31	81.3133		1614.31	81.9866		1614.31	58.5892
1616.24	63.2879		1616.24	81.828		1616.24	82.2044		1616.24	59.2693
1618.16	63.3709		1618.16	82.314		1618.16	82.435		1618.16	60.009
1620.09	63.1788		1620.09	82.7641		1620.09	82.6552		1620.09	60.1119
1622.02	62.6498		1622.02	83.1954		1622.02	82.8067		1622.02	60.2845
1623.95	62.4423		1623.95	83.6268		1623.95	83.0778		1623.95	60.79
1625.88	62.2832		1625.88	84.0832		1625.88	83.3749		1625.88	61.0617
1627.81	61.9614		1627.81	84.5047		1627.81	83.5435		1627.81	61.3015
1629.74	61.732		1629.74	84.8909		1629.74	83.739		1629.74	61.5458
1631.67	61.3114		1631.67	85.2927		1631.67	83.8774		1631.67	61.5121
1633.6	60.619		1633.6	85.6821		1633.6	83.9043		1633.6	61.4339
1635.52	59.8499		1635.52	86.0066		1635.52	83.6771		1635.52	61.8873
1637.45	59.6709		1637.45	86.2808		1637.45	83.7655		1637.45	62.3271
1639.38	59.4509		1639.38	86.5293		1639.38	84.0769		1639.38	62.3253
1641.31	59.1509		1641.31	86.7881		1641.31	84.1829		1641.31	62.3739
1643.24	58.8069		1643.24	87.045		1643.24	84.2451		1643.24	62.4711
1645.17	58.2716		1645.17	87.2963		1645.17	84.26		1645.17	62.6098
1647.1	58.1158		1647.1	87.5741		1647.1	84.2081		1647.1	63.543
1649.02	58.4274		1649.02	87.8873		1649.02	84.4769		1649.02	64.016
1650.95	58.111		1650.95	88.2041		1650.95	84.7628		1650.95	63.9537
1652.88	58.1576		1652.88	88.5466		1652.88	84.8082		1652.88	65.0559
1654.81	60.0761		1654.81	88.9111		1654.81	85.3575		1654.81	67.0687
1656.74	60.6788		1656.74	89.2848		1656.74	85.8967		1656.74	67.3362
1658.67	61.407		1658.67	89.6213		1658.67	86.3071		1658.67	67.9458
1660.6	62.1741		1660.6	89.9159		1660.6	86.6924		1660.6	68.6987
1662.53	63.5863		1662.53	90.2676		1662.53	87.1667		1662.53	70.1041
1664.45	65.3735		1664.45	90.6578		1664.45	87.7211		1664.45	71.3842
1666.38	66.2517		1666.38	91.0337		1666.38	88.1344		1666.38	71.9786
1668.31	67.0977		1668.31	91.3785		1668.31	88.4419		1668.31	72.882
1670.24	69.3499		1670.24	91.6439		1670.24	89.1038		1670.24	74.9751
1672.17	70.9806		1672.17	91.8897		1672.17	89.7239		1672.17	75.9906
1674.1	72.1525		1674.1	92.1533		1674.1	90.2986		1674.1	77.051
1676.03	74.5631		1676.03	92.3866		1676.03	90.9141		1676.03	78.7337
1677.95	75.9628		1677.95	92.5842		1677.95	91.5546		1677.95	79.5996
1679.88	76.863		1679.88	92.7669		1679.88	91.8027		1679.88	80.2465
1681.81	77.6784		1681.81	92.9222		1681.81	92.2046		1681.81	81.0362
1683.74	78.8727		1683.74	93.06		1683.74	92.7912		1683.74	82.5318
1685.67	82.0198		1685.67	93.1533		1685.67	93.3674		1685.67	84.6278
1687.6	82.2575		1687.6	93.225		1687.6	93.7446		1687.6	84.8335
1689.53	83.3327		1689.53	93.2989		1689.53	94.1685		1689.53	85.5903
1691.45	84.5526		1691.45	93.369		1691.45	94.5081		1691.45	86.0973
1693.38	84.8574		1693.38	93.4328		1693.38	94.7568		1693.38	86.2172
1695.31	85.1324		1695.31	93.5527		1695.31	94.6886		1695.31	86.5185
1697.24	86.0192		1697.24	93.7006		1697.24	94.701		1697.24	87.469
1699.17	85.9159		1699.17	93.8084		1699.17	95.1313		1699.17	87.9396
1701.1	87.5961		1701.1	93.9194		1701.1	95.36		1701.1	89.3745
1703.03	87.692		1703.03	94.0501		1703.03	95.6207		1703.03	89.5754
1704.96	87.8964		1704.96	94.2125		1704.96	95.8662		1704.96	90.1146
1706.88	88.9453		1706.88	94.3471		1706.88	95.9909		1706.88	90.7833
1708.81	89.5743		1708.81	94.4554		1708.81	96.2742		1708.81	91.0833
1710.74	89.8785		1710.74	94.5872		1710.74	96.3895		1710.74	91.1906
1712.67	89.8646		1712.67	94.7827		1712.67	96.4237		1712.67	91.2256
1714.6	89.3827		1714.6	95.009		1714.6	96.2536		1714.6	91.205
1716.53	89.6487		1716.53	95.253		1716.53	96.3564		1716.53	92.0798
1718.46	91.1502		1718.46	95.4961		1718.46	96.6627		1718.46	93.2678
1720.38	91.7631		1720.38	95.7053		1720.38	97.0293		1720.38	93.3583
1722.31	91.7636		1722.31	95.8501		1722.31	97.1434		1722.31	93.2972
1724.24	92.2232		1724.24	95.9449		1724.24	97.1384		1724.24	93.552
1726.17	92.4646		1726.17	96.0307		1726.17	97.1907		1726.17	93.6115
1728.1	92.4407		1728.1	96.1168		1728.1	97.2035		1728.1	93.5698
1730.03	92.2345		1730.03	96.1953		1730.03	96.9783		1730.03	93.4536
1731.96	91.9868		1731.96	96.2446		1731.96	97.069		1731.96	93.6028
1733.89	92.1403		1733.89	96.2964		1733.89	97.1379		1733.89	94.4912
1735.82	93.3745		1735.82	96.3849		1735.82	97.2424		1735.82	94.9588
1737.74	92.97		1737.74	96.4812		1737.74	97.4456		1737.74	94.606
1739.67	93.1363		1739.67	96.5273		1739.67	97.4466		1739.67	94.797
1741.6	93.2656		1741.6	96.5065		1741.6	97.3591		1741.6	94.8916
1743.53	93.2775		1743.53	96.4799		1743.53	97.2708		1743.53	94.9454
1745.46	93.2655		1745.46	96.4519		1745.46	97.3204		1745.46	94.8614
1747.39	93.0956		1747.39	96.4385		1747.39	97.3764		1747.39	94.8864
1749.32	93.1223		1749.32	96.4722		1749.32	97.4544		1749.32	95.3075
1751.24	93.8497		1751.24	96.5604		1751.24	97.6459		1751.24	95.9497
1753.17	94.2949		1753.17	96.6516		1753.17	97.8078		1753.17	95.9834
1755.1	94.111		1755.1	96.7317		1755.1	97.9737		1755.1	95.9304
1757.03	94.1809		1757.03	96.7681		1757.03	97.7894		1757.03	95.8515
1758.96	94.35		1758.96	96.8024		1758.96	97.8399		1758.96	95.9626
1760.89	94.2309		1760.89	96.8358		1760.89	97.8421		1760.89	96.1526
1762.82	94.8244		1762.82	96.8759		1762.82	97.8517		1762.82	96.5267
1764.74	94.8493		1764.74	96.9073		1764.74	98.0207		1764.74	96.3676
1766.67	94.5927		1766.67	96.9287		1766.67	97.9865		1766.67	96.2596
1768.6	94.3697		1768.6	96.9583		1768.6	97.7789		1768.6	96.14
1770.53	93.9051		1770.53	97.0271		1770.53	97.9798		1770.53	96.1658
1772.46	94.2767		1772.46	97.0715		1772.46	97.943		1772.46	96.7004
1774.39	94.9362		1774.39	97.0595		1774.39	97.9813		1774.39	96.9677
1776.32	94.9095		1776.32	97.0414		1776.32	98.1053		1776.32	96.7052
1778.25	94.8513		1778.25	97.0348		1778.25	98.1185		1778.25	96.5856
1780.17	94.8775		1780.17	97.0111		1780.17	97.9998		1780.17	96.5856
1782.1	95.2712		1782.1	96.9849		1782.1	98.0483		1782.1	96.6395
1784.03	95.2245		1784.03	96.9551		1784.03	98.0591		1784.03	96.6122
1785.96	95.4704		1785.96	96.9156		1785.96	98.1206		1785.96	96.7522
1787.89	95.3259		1787.89	96.8951		1787.89	98.2738		1787.89	96.8059
1789.82	94.8753		1789.82	96.9174		1789.82	98.4369		1789.82	96.7339
1791.75	94.6981		1791.75	96.9607		1791.75	98.1642		1791.75	96.4616
1793.67	95.112		1793.67	96.9853		1793.67	97.8938		1793.67	96.7377
1795.6	94.8795		1795.6	96.9709		1795.6	97.9349		1795.6	96.7563
1797.53	94.9536		1797.53	96.9547		1797.53	98.1785		1797.53	96.872
1799.46	94.8515		1799.46	96.9459		1799.46	98.2745		1799.46	96.8776
1801.39	94.9362		1801.39	96.948		1801.39	98.0549		1801.39	96.9766
1803.32	95.2606		1803.32	96.9676		1803.32	98.01		1803.32	97.0636
1805.25	95.5183		1805.25	96.9993		1805.25	98.0407		1805.25	97.0887
1807.18	95.3481		1807.18	97.0319		1807.18	98.0077		1807.18	96.799
1809.11	95.2972		1809.11	97.0712		1809.11	98.0295		1809.11	96.7629
1811.03	95.2478		1811.03	97.1002		1811.03	98.0097		1811.03	96.9325
1812.96	95.4603		1812.96	97.1319		1812.96	98.1319		1812.96	97.1011
1814.89	95.4959		1814.89	97.1224		1814.89	98.2455		1814.89	97.0892
1816.82	95.4768		1816.82	97.0858		1816.82	98.1116		1816.82	97.051
1818.75	95.5342		1818.75	97.0496		1818.75	98.0845		1818.75	97.0726
1820.68	95.6755		1820.68	97.0338		1820.68	98.136		1820.68	97.0767
1822.61	95.5219		1822.61	97.0511		1822.61	98.1066		1822.61	96.8647
1824.53	95.5475		1824.53	97.0849		1824.53	98.0596		1824.53	97.0305
1826.46	95.5111		1826.46	97.0955		1826.46	98.0287		1826.46	97.0449
1828.39	95.0684		1828.39	97.0818		1828.39	98.1467		1828.39	96.9669
1830.32	95.5117		1830.32	97.0684		1830.32	98.1186		1830.32	97.1924
1832.25	95.8534		1832.25	97.0488		1832.25	98.2508		1832.25	97.4826
1834.18	95.5186		1834.18	97.0007		1834.18	98.3027		1834.18	97.3584
1836.11	95.5548		1836.11	96.9542		1836.11	98.1525		1836.11	97.1859
1838.04	95.7255		1838.04	96.9141		1838.04	98.0476		1838.04	97.0074
1839.96	95.6638		1839.96	96.8846		1839.96	98.1548		1839.96	96.9607
1841.89	94.9761		1841.89	96.8634		1841.89	98.0242		1841.89	96.7014
1843.82	94.86		1843.82	96.8681		1843.82	97.7044		1843.82	96.6867
1845.75	95.2406		1845.75	96.9226		1845.75	97.7606		1845.75	96.9993
1847.68	95.283		1847.68	97.0173		1847.68	98.0209		1847.68	97.1891
1849.61	95.3814		1849.61	97.0856		1849.61	98.0789		1849.61	97.1008
1851.54	95.5515		1851.54	97.098		1851.54	98.0938		1851.54	97.0798
1853.46	95.5176		1853.46	97.0501		1853.46	97.9336		1853.46	97.0675
1855.39	95.6422		1855.39	96.9919		1855.39	97.9477		1855.39	97.0932
1857.32	95.5295		1857.32	96.9376		1857.32	97.9519		1857.32	96.9424
1859.25	95.4804		1859.25	96.9071		1859.25	98.0151		1859.25	96.9983
1861.18	95.5649		1861.18	96.8857		1861.18	98.1432		1861.18	97.0928
1863.11	95.6177		1863.11	96.8733		1863.11	98.1635		1863.11	97.1222
1865.04	95.2561		1865.04	96.8795		1865.04	97.9541		1865.04	96.7304
1866.96	95.0085		1866.96	96.8884		1866.96	97.7106		1866.96	96.5136
1868.89	95.0343		1868.89	96.8831		1868.89	97.5206		1868.89	96.7541
1870.82	95.4385		1870.82	96.8715		1870.82	97.7489		1870.82	97.3488
1872.75	95.5388		1872.75	96.8638		1872.75	98.0069		1872.75	97.1951
1874.68	95.7045		1874.68	96.8646		1874.68	98.106		1874.68	96.9805
1876.61	95.7081		1876.61	96.8739		1876.61	98.0351		1876.61	96.8697
1878.54	95.7111		1878.54	96.8952		1878.54	97.9747		1878.54	96.9082
1880.47	95.5695		1880.47	96.9091		1880.47	97.973		1880.47	96.9021
1882.39	95.5965		1882.39	96.9248		1882.39	98.0474		1882.39	97.0488
1884.32	95.3409		1884.32	96.9602		1884.32	97.9425		1884.32	97.0109
1886.25	95.3092		1886.25	97.0314		1886.25	97.9641		1886.25	97.0394
1888.18	95.1604		1888.18	97.104		1888.18	97.8086		1888.18	96.793
1890.11	95.6369		1890.11	97.152		1890.11	97.7233		1890.11	96.9334
1892.04	95.6856		1892.04	97.128		1892.04	97.9461		1892.04	96.9349
1893.97	95.4882		1893.97	97.0702		1893.97	98.1613		1893.97	96.968
1895.9	95.4295		1895.9	97.0309		1895.9	98.2436		1895.9	97.0295
1897.82	95.5197		1897.82	96.9863		1897.82	98.0891		1897.82	97.0817
1899.75	95.4509		1899.75	96.9295		1899.75	97.9059		1899.75	96.9958
1901.68	95.7581		1901.68	96.879		1901.68	97.9582		1901.68	97.0483
1903.61	95.7122		1903.61	96.8414		1903.61	97.9431		1903.61	97.0665
1905.54	95.5452		1905.54	96.8295		1905.54	97.8738		1905.54	97.12
1907.47	95.3219		1907.47	96.8297		1907.47	97.8223		1907.47	96.9118
1909.4	95.4337		1909.4	96.8286		1909.4	97.919		1909.4	97.0981
1911.33	95.4575		1911.33	96.8108		1911.33	97.869		1911.33	97.0644
1913.25	95.2587		1913.25	96.7862		1913.25	98.0889		1913.25	97.0282
1915.18	95.1015		1915.18	96.778		1915.18	98.3149		1915.18	97.0064
1917.11	95.3093		1917.11	96.7865		1917.11	98.0557		1917.11	97.1787
1919.04	95.2766		1919.04	96.7991		1919.04	97.6804		1919.04	97.1556
1920.97	95.0535		1920.97	96.8252		1920.97	97.8481		1920.97	97.1265
1922.9	95.0493		1922.9	96.8827		1922.9	97.8941		1922.9	97.1545
1924.83	95.515		1924.83	96.936		1924.83	98.0215		1924.83	97.384
1926.76	95.4301		1926.76	96.9872		1926.76	97.9301		1926.76	97.1171
1928.68	95.7008		1928.68	97.0249		1928.68	97.9428		1928.68	97.0565
1930.61	95.5976		1930.61	97.0243		1930.61	98.1393		1930.61	97.0312
1932.54	95.5218		1932.54	96.9922		1932.54	98.2639		1932.54	97.143
1934.47	95.2514		1934.47	96.9619		1934.47	98.2587		1934.47	97.2099
1936.4	95.2375		1936.4	96.9717		1936.4	98.3634		1936.4	97.106
1938.33	95.2511		1938.33	96.9757		1938.33	97.9747		1938.33	96.5699
1940.26	95.283		1940.26	96.9374		1940.26	97.7622		1940.26	96.536
1942.18	95.4539		1942.18	96.9064		1942.18	98.1573		1942.18	97.0242
1944.11	96.0167		1944.11	96.9084		1944.11	98.4451		1944.11	97.1758
1946.04	95.4221		1946.04	96.9422		1946.04	98.0024		1946.04	96.356
1947.97	95.1349		1947.97	96.9292		1947.97	98.1523		1947.97	96.3187
1949.9	94.6939		1949.9	96.8612		1949.9	98.39		1949.9	96.5161
1951.83	94.6908		1951.83	96.8182		1951.83	98.446		1951.83	96.9833
1953.76	94.8484		1953.76	96.848		1953.76	98.5085		1953.76	97.124
1955.68	95.3865		1955.68	96.9009		1955.68	98.6653		1955.68	97.3018
1957.61	95.3183		1957.61	96.874		1957.61	98.7475		1957.61	97.1519
1959.54	95.7871		1959.54	96.8096		1959.54	98.5502		1959.54	96.9764
1961.47	95.4849		1961.47	96.7331		1961.47	98.0667		1961.47	96.5288
1963.4	94.6369		1963.4	96.6935		1963.4	98.2661		1963.4	96.7259
1965.33	94.1437		1965.33	96.7185		1965.33	98.3557		1965.33	97.2451
1967.26	95.0032		1967.26	96.7184		1967.26	98.7788		1967.26	97.9635
1969.19	94.684		1969.19	96.7029		1969.19	98.9689		1969.19	97.7602
1971.11	94.399		1971.11	96.7486		1971.11	99.0128		1971.11	97.5698
1973.04	94.0699		1973.04	96.7684		1973.04	98.7214		1973.04	96.9476
1974.97	94.196		1974.97	96.7255		1974.97	98.2556		1974.97	96.3808
1976.9	94.7359		1976.9	96.7037		1976.9	97.8694		1976.9	96.3257
1978.83	95.5731		1978.83	96.7316		1978.83	97.8913		1978.83	97.2078
1980.76	96.0257		1980.76	96.7527		1980.76	98.3862		1980.76	97.0917
1982.69	95.9054		1982.69	96.7295		1982.69	99.0822		1982.69	97.1833
1984.62	95.0536		1984.62	96.696		1984.62	98.6532		1984.62	97.2251
1986.54	94.9838		1986.54	96.7317		1986.54	98.0616		1986.54	96.9293
1988.47	94.4125		1988.47	96.787		1988.47	97.8801		1988.47	96.3488
1990.4	94.2055		1990.4	96.8158		1990.4	98.0679		1990.4	96.4429
1992.33	94.1057		1992.33	96.8337		1992.33	97.9236		1992.33	96.3744
1994.26	94.7554		1994.26	96.8833		1994.26	98.3038		1994.26	96.8639
1996.19	94.5469		1996.19	96.9298		1996.19	98.1379		1996.19	96.444
1998.12	94.7501		1998.12	96.8785		1998.12	97.9804		1998.12	96.4133
2000.04	94.6997		2000.04	96.7725		2000.04	97.6842		2000.04	96.303
2001.97	95.0723		2001.97	96.7052		2001.97	97.6967		2001.97	96.054
2003.9	94.6012		2003.9	96.6351		2003.9	98.0459		2003.9	96.501
2005.83	94.414		2005.83	96.6136		2005.83	98.0831		2005.83	96.7981
2007.76	94.0707		2007.76	96.6393		2007.76	97.8027		2007.76	96.8388
2009.69	94.3995		2009.69	96.6646		2009.69	97.61		2009.69	97.0026
2011.62	94.3575		2011.62	96.7191		2011.62	97.8452		2011.62	96.3164
2013.55	94.3979		2013.55	96.8024		2013.55	97.852		2013.55	96.1377
2015.47	94.0188		2015.47	96.8343		2015.47	97.6668		2015.47	95.9006
2017.4	93.8566		2017.4	96.8721		2017.4	97.4532		2017.4	96.7402
2019.33	93.4874		2019.33	96.9652		2019.33	97.1242		2019.33	96.5767
2021.26	93.1274		2021.26	97.0709		2021.26	98.3432		2021.26	96.5687
2023.19	93.399		2023.19	97.1351		2023.19	99.2275		2023.19	96.9853
2025.12	93.8006		2025.12	97.146		2025.12	98.7858		2025.12	96.8201
2027.05	93.2305		2027.05	97.1798		2027.05	98.0316		2027.05	95.7102
2028.97	93.7943		2028.97	97.2259		2028.97	97.5081		2028.97	95.3254
2030.9	93.7363		2030.9	97.1965		2030.9	97.4524		2030.9	95.7529
2032.83	94.0443		2032.83	97.1029		2032.83	98.6248		2032.83	97.3196
2034.76	94.0903		2034.76	96.9745		2034.76	99.2778		2034.76	97.8046
2036.69	94.2719		2036.69	96.8663		2036.69	98.5207		2036.69	97.3827
2038.62	93.7143		2038.62	96.7536		2038.62	97.4608		2038.62	96.2745
2040.55	93.5109		2040.55	96.6337		2040.55	97.8859		2040.55	96.6424
2042.47	93.869		2042.47	96.5192		2042.47	97.9727		2042.47	96.4714
2044.4	94.5499		2044.4	96.3882		2044.4	97.7232		2044.4	96.3333
2046.33	94.0766		2046.33	96.27		2046.33	97.3475		2046.33	95.9537
2048.26	93.6027		2048.26	96.2038		2048.26	97.4291		2048.26	96.2756
2050.19	93.2662		2050.19	96.1729		2050.19	97.6613		2050.19	96.5725
2052.12	93.2501		2052.12	96.182		2052.12	97.6628		2052.12	96.3761
2054.05	93.4671		2054.05	96.2159		2054.05	97.5951		2054.05	96.2137
2055.98	93.7806		2055.98	96.2632		2055.98	97.8548		2055.98	96.2633
2057.91	93.6061		2057.91	96.3572		2057.91	97.8281		2057.91	96.1096
2059.83	93.4621		2059.83	96.477		2059.83	97.9946		2059.83	96.483
2061.76	93.2404		2061.76	96.5911		2061.76	98.0354		2061.76	96.4888
2063.69	93.6537		2063.69	96.6785		2063.69	97.8319		2063.69	96.1651
2065.62	93.9448		2065.62	96.7353		2065.62	97.677		2065.62	95.8738
2067.55	94.0433		2067.55	96.7623		2067.55	97.6394		2067.55	95.6087
2069.48	93.6688		2069.48	96.7415		2069.48	97.5927		2069.48	95.5169
2071.41	93.1749		2071.41	96.6606		2071.41	97.6648		2071.41	95.9666
2073.33	93.034		2073.33	96.5564		2073.33	97.6354		2073.33	95.9589
2075.26	93.352		2075.26	96.4651		2075.26	97.6392		2075.26	95.827
2077.19	93.4036		2077.19	96.4171		2077.19	97.4052		2077.19	95.8643
2079.12	93.2715		2079.12	96.3626		2079.12	97.4171		2079.12	96.0617
2081.05	93.0636		2081.05	96.2646		2081.05	97.5148		2081.05	95.9562
2082.98	93.2125		2082.98	96.1801		2082.98	97.4166		2082.98	95.5736
2084.91	93.2012		2084.91	96.1333		2084.91	97.4037		2084.91	95.4083
2086.84	93.2721		2086.84	96.129		2086.84	97.4603		2086.84	95.6705
2088.76	93.2158		2088.76	96.1365		2088.76	97.5255		2088.76	95.6949
2090.69	93.0705		2090.69	96.1129		2090.69	97.4343		2090.69	95.6361
2092.62	92.7845		2092.62	96.1057		2092.62	97.3797		2092.62	95.4301
2094.55	92.8943		2094.55	96.1378		2094.55	97.3874		2094.55	95.6921
2096.48	92.9721		2096.48	96.1625		2096.48	97.3311		2096.48	95.9917
2098.41	92.9625		2098.41	96.1945		2098.41	97.642		2098.41	96.2243
2100.34	92.9457		2100.34	96.2644		2100.34	97.7294		2100.34	96.0765
2102.26	92.8566		2102.26	96.3181		2102.26	97.5733		2102.26	95.4718
2104.19	92.4347		2104.19	96.3583		2104.19	97.3816		2104.19	95.17
2106.12	92.4058		2106.12	96.3853		2106.12	97.3224		2106.12	95.357
2108.05	92.7996		2108.05	96.3934		2108.05	97.2136		2108.05	95.3574
2109.98	92.8623		2109.98	96.3924		2109.98	96.9383		2109.98	95.2432
2111.91	92.3382		2111.91	96.3688		2111.91	97.0421		2111.91	95.1931
2113.84	92.4297		2113.84	96.3353		2113.84	97.4505		2113.84	95.2402
2115.76	92.7241		2115.76	96.3202		2115.76	97.5494		2115.76	95.2318
2117.69	92.8009		2117.69	96.3512		2117.69	97.296		2117.69	95.1442
2119.62	92.4672		2119.62	96.3754		2119.62	97.1776		2119.62	95.0599
2121.55	92.5429		2121.55	96.322		2121.55	97.1483		2121.55	95.1413
2123.48	92.4921		2123.48	96.265		2123.48	96.8766		2123.48	95.0894
2125.41	92.4698		2125.41	96.2588		2125.41	96.985		2125.41	95.1488
2127.34	92.0925		2127.34	96.2844		2127.34	97.1583		2127.34	95.0135
2129.27	91.8142		2129.27	96.318		2129.27	97.2182		2129.27	94.9571
2131.2	91.89		2131.2	96.3372		2131.2	97.4059		2131.2	95.0008
2133.12	92.0473		2133.12	96.3143		2133.12	97.7843		2133.12	95.2788
2135.05	92.0021		2135.05	96.3283		2135.05	97.7055		2135.05	95.3415
2136.98	92.4435		2136.98	96.4048		2136.98	97.5055		2136.98	95.6508
2138.91	92.656		2138.91	96.5041		2138.91	97.46		2138.91	95.6679
2140.84	92.3475		2140.84	96.5553		2140.84	97.5435		2140.84	95.8329
2142.77	91.6151		2142.77	96.5673		2142.77	98.1404		2142.77	95.7954
2144.7	91.7149		2144.7	96.5199		2144.7	98.4474		2144.7	95.9972
2146.62	92.215		2146.62	96.4474		2146.62	98.2313		2146.62	95.4179
2148.55	92.3043		2148.55	96.3591		2148.55	98.3442		2148.55	95.5535
2150.48	92.118		2150.48	96.2458		2150.48	98.5219		2150.48	95.758
2152.41	91.7512		2152.41	96.1219		2152.41	97.4475		2152.41	95.4523
2154.34	91.3438		2154.34	96.0122		2154.34	96.3506		2154.34	95.0125
2156.27	91.7834		2156.27	95.896		2156.27	97.2448		2156.27	95.5747
2158.2	91.368		2158.2	95.7626		2158.2	98.2413		2158.2	96.1388
2160.12	92.2958		2160.12	95.6754		2160.12	97.9302		2160.12	95.7514
2162.05	92.4767		2162.05	95.5454		2162.05	98.2055		2162.05	95.5991
2163.98	91.6619		2163.98	95.4055		2163.98	98.5958		2163.98	96.0152
2165.91	91.6928		2165.91	95.3584		2165.91	97.8013		2165.91	95.8167
2167.84	92.2296		2167.84	95.3901		2167.84	97.721		2167.84	95.8293
2169.77	92.4777		2169.77	95.4819		2169.77	98.1591		2169.77	95.6747
2171.7	93.1189		2171.7	95.5391		2171.7	97.8295		2171.7	95.6058
2173.63	92.1775		2173.63	95.5422		2173.63	97.6473		2173.63	95.4043
2175.55	91.3396		2175.55	95.565		2175.55	97.559		2175.55	94.9735
2177.48	90.9883		2177.48	95.66		2177.48	97.1835		2177.48	94.6277
2179.41	91.253		2179.41	95.7988		2179.41	97.2469		2179.41	95.0044
2181.34	91.862		2181.34	95.8943		2181.34	97.3716		2181.34	95.1701
2183.27	91.8962		2183.27	95.9145		2183.27	97.2211		2183.27	95.0725
2185.2	91.6627		2185.2	95.9445		2185.2	97.1597		2185.2	94.6878
2187.13	91.7025		2187.13	95.9583		2187.13	97.2726		2187.13	94.8635
2189.05	91.6743		2189.05	95.9349		2189.05	97.6442		2189.05	95.1134
2190.98	92.1979		2190.98	95.9092		2190.98	97.8639		2190.98	95.4826
2192.91	92.3775		2192.91	95.9063		2192.91	97.2155		2192.91	95.5058
2194.84	92.171		2194.84	95.9119		2194.84	96.7924		2194.84	95.2188
2196.77	92.0516		2196.77	95.9073		2196.77	97.0411		2196.77	95.0525
2198.7	92.1147		2198.7	95.849		2198.7	97.3416		2198.7	94.9261
2200.63	91.8261		2200.63	95.7841		2200.63	97.2196		2200.63	94.6688
2202.56	91.889		2202.56	95.7545		2202.56	97.4229		2202.56	94.8206
2204.49	92.0887		2204.49	95.7056		2204.49	97.2657		2204.49	94.865
2206.41	92.0603		2206.41	95.7156		2206.41	97.5436		2206.41	95.3277
2208.34	91.5267		2208.34	95.7822		2208.34	97.9224		2208.34	95.5332
2210.27	91.2981		2210.27	95.8414		2210.27	97.9225		2210.27	95.4928
2212.2	91.6027		2212.2	95.8538		2212.2	97.6469		2212.2	95.4814
2214.13	91.9544		2214.13	95.8074		2214.13	97.1031		2214.13	95.1384
2216.06	91.8808		2216.06	95.8032		2216.06	97.0322		2216.06	95.0833
2217.99	91.6708		2217.99	95.8547		2217.99	97.5572		2217.99	95.5477
2219.91	91.6696		2219.91	95.901		2219.91	97.3003		2219.91	95.1342
2221.84	92.1268		2221.84	95.9445		2221.84	96.7969		2221.84	95.2234
2223.77	91.9662		2223.77	95.9533		2223.77	96.6851		2223.77	95.2833
2225.7	91.8255		2225.7	95.9703		2225.7	97.0324		2225.7	95.4088
2227.63	91.8911		2227.63	96.0078		2227.63	97.3531		2227.63	95.5356
2229.56	92.0186		2229.56	96.0329		2229.56	97.4864		2229.56	95.4783
2231.49	91.8764		2231.49	96.0452		2231.49	97.774		2231.49	95.3474
2233.41	91.769		2233.41	96.0767		2233.41	97.9302		2233.41	95.3476
2235.34	91.5074		2235.34	96.1202		2235.34	97.9089		2235.34	95.2824
2237.27	91.5064		2237.27	96.1337		2237.27	97.4903		2237.27	95.2196
2239.2	91.6346		2239.2	96.0817		2239.2	97.075		2239.2	95.1693
2241.13	91.8003		2241.13	95.9764		2241.13	97.2217		2241.13	95.1681
2243.06	91.6991		2243.06	95.8931		2243.06	97.4031		2243.06	95.0987
2244.99	91.7522		2244.99	95.8476		2244.99	97.1906		2244.99	94.9826
2246.92	91.8582		2246.92	95.8127		2246.92	97.0217		2246.92	95.0018
2248.84	91.816		2248.84	95.802		2248.84	96.8604		2248.84	94.8487
2250.77	91.4959		2250.77	95.7914		2250.77	96.8778		2250.77	94.7636
2252.7	91.4761		2252.7	95.7819		2252.7	97.0464		2252.7	95.2551
2254.63	91.4331		2254.63	95.7893		2254.63	96.9782		2254.63	95.0567
2256.56	91.6793		2256.56	95.8265		2256.56	96.8564		2256.56	94.8443
2258.49	91.8426		2258.49	95.8926		2258.49	96.9211		2258.49	94.9509
2260.42	92.0796		2260.42	95.9384		2260.42	97.0036		2260.42	94.9601
2262.34	92.0529		2262.34	95.9431		2262.34	96.8834		2262.34	94.7211
2264.27	92.0481		2264.27	95.9454		2264.27	97.0388		2264.27	94.6578
2266.2	91.9003		2266.2	95.9539		2266.2	97.1068		2266.2	94.7789
2268.13	91.937		2268.13	95.9774		2268.13	97.0701		2268.13	95.078
2270.06	91.8487		2270.06	96.0097		2270.06	96.9463		2270.06	95.0588
2271.99	91.8476		2271.99	96.0353		2271.99	97.0498		2271.99	94.9843
2273.92	91.9083		2273.92	96.0395		2273.92	97.0571		2273.92	94.8792
2275.85	91.9296		2275.85	96.0247		2275.85	96.964		2275.85	94.891
2277.78	91.9306		2277.78	96.0037		2277.78	96.9027		2277.78	94.8481
2279.7	91.8476		2279.7	95.9652		2279.7	96.8497		2279.7	94.9542
2281.63	91.7583		2281.63	95.8772		2281.63	96.8277		2281.63	94.9327
2283.56	91.6386		2283.56	95.8019		2283.56	96.8519		2283.56	94.8583
2285.49	91.6059		2285.49	95.777		2285.49	96.6707		2285.49	94.6942
2287.42	91.7342		2287.42	95.7582		2287.42	96.518		2287.42	94.7018
2289.35	91.6143		2289.35	95.7264		2289.35	96.5985		2289.35	94.8646
2291.28	91.5112		2291.28	95.7302		2291.28	96.5794		2291.28	94.8019
2293.2	91.4672		2293.2	95.7515		2293.2	96.5809		2293.2	94.5848
2295.13	91.571		2295.13	95.7762		2295.13	96.56		2295.13	94.5979
2297.06	91.4749		2297.06	95.809		2297.06	96.5267		2297.06	94.6485
2298.99	91.3578		2298.99	95.8619		2298.99	96.3899		2298.99	94.6006
2300.92	91.3936		2300.92	95.9292		2300.92	96.3038		2300.92	94.5967
2302.85	91.3864		2302.85	95.9723		2302.85	96.3417		2302.85	94.6781
2304.78	91.2445		2304.78	95.9911		2304.78	96.2206		2304.78	94.7235
2306.7	91.123		2306.7	96.0309		2306.7	96.0138		2306.7	94.6564
2308.63	91.1161		2308.63	96.0835		2308.63	95.9883		2308.63	94.5631
2310.56	91.1616		2310.56	96.1209		2310.56	95.9598		2310.56	94.5257
2312.49	91.0199		2312.49	96.1546		2312.49	95.9073		2312.49	94.4864
2314.42	90.9717		2314.42	96.1963		2314.42	95.9772		2314.42	94.4036
2316.35	91.1062		2316.35	96.2249		2316.35	96.0082		2316.35	94.3565
2318.28	91.2076		2318.28	96.2236		2318.28	95.9583		2318.28	94.4889
2320.21	90.9804		2320.21	96.2236		2320.21	95.8573		2320.21	94.3499
2322.14	90.9295		2322.14	96.2552		2322.14	95.7643		2322.14	94.2509
2324.06	91.0033		2324.06	96.3066		2324.06	95.8673		2324.06	94.448
2325.99	90.8944		2325.99	96.3343		2325.99	95.929		2325.99	94.4771
2327.92	90.7373		2327.92	96.3122		2327.92	95.9456		2327.92	94.2576
2329.85	90.6834		2329.85	96.2616		2329.85	96.0322		2329.85	94.3838
2331.78	90.9287		2331.78	96.2289		2331.78	96.1246		2331.78	94.4699
2333.71	91.0753		2333.71	96.2391		2333.71	96.1313		2333.71	94.4115
2335.64	90.8845		2335.64	96.2759		2335.64	96.2001		2335.64	94.3371
2337.56	90.9691		2337.56	96.3504		2337.56	96.1856		2337.56	94.3841
2339.49	91.0264		2339.49	96.439		2339.49	95.9759		2339.49	94.4484
2341.42	90.8735		2341.42	96.494		2341.42	96.198		2341.42	94.509
2343.35	90.958		2343.35	96.5441		2343.35	96.3086		2343.35	94.6401
2345.28	91.1863		2345.28	96.5784		2345.28	95.9269		2345.28	94.933
2347.21	91.1445		2347.21	96.5778		2347.21	95.7051		2347.21	94.776
2349.14	90.9369		2349.14	96.5668		2349.14	95.7894		2349.14	94.3359
2351.07	90.676		2351.07	96.5445		2351.07	95.7748		2351.07	94.0173
2352.99	90.6459		2352.99	96.4909		2352.99	95.901		2352.99	94.1344
2354.92	90.6007		2354.92	96.4033		2354.92	96.1426		2354.92	94.3386
2356.85	90.6869		2356.85	96.2959		2356.85	96.0751		2356.85	94.5
2358.78	90.7027		2358.78	96.1474		2358.78	96.0955		2358.78	94.6933
2360.71	90.9351		2360.71	95.9773		2360.71	95.9242		2360.71	94.8085
2362.64	90.8677		2362.64	95.8392		2362.64	95.6841		2362.64	94.558
2364.57	90.9184		2364.57	95.7319		2364.57	95.7796		2364.57	94.3714
2366.49	90.7587		2366.49	95.6135		2366.49	95.8563		2366.49	94.4416
2368.42	90.8095		2368.42	95.4553		2368.42	96.0371		2368.42	94.5199
2370.35	90.986		2370.35	95.3054		2370.35	96.1755		2370.35	94.6074
2372.28	90.8189		2372.28	95.2115		2372.28	96.2724		2372.28	94.9523
2374.21	90.4018		2374.21	95.1803		2374.21	96.1397		2374.21	94.8436
2376.14	90.6597		2376.14	95.1963		2376.14	95.9961		2376.14	94.535
2378.07	90.8919		2378.07	95.2477		2378.07	96.0219		2378.07	94.4071
2379.99	90.856		2379.99	95.3182		2379.99	96.0685		2379.99	94.2483
2381.92	90.9203		2381.92	95.3649		2381.92	96.3374		2381.92	94.2353
2383.85	91.049		2383.85	95.3933		2383.85	96.4338		2383.85	94.2884
2385.78	91.0681		2385.78	95.4579		2385.78	96.3514		2385.78	94.3464
2387.71	91.0771		2387.71	95.5191		2387.71	96.3797		2387.71	94.4427
2389.64	91.1471		2389.64	95.5502		2389.64	96.3073		2389.64	94.3307
2391.57	91.1714		2391.57	95.5694		2391.57	96.2295		2391.57	94.2372
2393.5	91.0087		2393.5	95.5795		2393.5	96.3635		2393.5	94.2616
2395.43	90.9312		2395.43	95.5864		2395.43	96.4352		2395.43	94.3052
2397.35	90.9751		2397.35	95.5968		2397.35	96.5353		2397.35	94.3705
2399.28	91.0806		2399.28	95.5899		2399.28	96.4869		2399.28	94.3169
2401.21	91.0164		2401.21	95.5751		2401.21	96.3388		2401.21	94.2401
2403.14	90.9892		2403.14	95.5742		2403.14	96.3616		2403.14	94.1703
2405.07	90.9984		2405.07	95.5752		2405.07	96.412		2405.07	94.1045
2407	91		2407	95.5802		2407	96.3347		2407	94.0612
2408.93	90.9213		2408.93	95.5902		2408.93	96.1537		2408.93	93.9632
2410.85	90.8913		2410.85	95.598		2410.85	96.16		2410.85	94.033
2412.78	90.8098		2412.78	95.6044		2412.78	96.1685		2412.78	94.1306
2414.71	90.7342		2414.71	95.6079		2414.71	96.2184		2414.71	94.0624
2416.64	90.7061		2416.64	95.6031		2416.64	96.3327		2416.64	94.0206
2418.57	90.7594		2418.57	95.5897		2418.57	96.3762		2418.57	94.0317
2420.5	90.7334		2420.5	95.5762		2420.5	96.2567		2420.5	93.9636
2422.43	90.7042		2422.43	95.5529		2422.43	96.3019		2422.43	94.0005
2424.36	90.5689		2424.36	95.5194		2424.36	96.357		2424.36	94.0376
2426.28	90.5891		2426.28	95.4944		2426.28	96.2141		2426.28	93.9325
2428.21	90.7563		2428.21	95.4799		2428.21	96.1233		2428.21	93.8035
2430.14	90.8152		2430.14	95.4544		2430.14	96.1975		2430.14	93.8468
2432.07	90.5924		2432.07	95.4288		2432.07	96.2952		2432.07	93.9053
2434	90.5537		2434	95.4166		2434	96.3711		2434	93.9272
2435.93	90.5314		2435.93	95.4201		2435.93	96.3299		2435.93	93.8522
2437.86	90.6944		2437.86	95.4353		2437.86	96.1397		2437.86	93.7523
2439.78	90.7215		2439.78	95.4641		2439.78	96.1179		2439.78	93.7781
2441.71	90.5177		2441.71	95.48		2441.71	96.1778		2441.71	93.8798
2443.64	90.2813		2443.64	95.4799		2443.64	96.2016		2443.64	93.8823
2445.57	90.1442		2445.57	95.4841		2445.57	96.1524		2445.57	93.7731
2447.5	90.1986		2447.5	95.4907		2447.5	96.2381		2447.5	93.7871
2449.43	90.2551		2449.43	95.4871		2449.43	96.2737		2449.43	93.843
2451.36	90.1586		2451.36	95.4597		2451.36	96.2029		2451.36	93.7454
2453.28	89.9917		2453.28	95.4289		2453.28	96.2733		2453.28	93.7096
2455.21	90.0074		2455.21	95.3959		2455.21	96.2164		2455.21	93.6638
2457.14	90.083		2457.14	95.3623		2457.14	96.174		2457.14	93.7314
2459.07	89.9876		2459.07	95.3366		2459.07	96.158		2459.07	93.8025
2461	89.9302		2461	95.3199		2461	96.1005		2461	93.8465
2462.93	89.8578		2462.93	95.3114		2462.93	96.1892		2462.93	93.8754
2464.86	89.8608		2464.86	95.3014		2464.86	96.1944		2464.86	93.7659
2466.79	89.8029		2466.79	95.2979		2466.79	96.0486		2466.79	93.4694
2468.71	89.562		2468.71	95.3126		2468.71	95.9827		2468.71	93.3057
2470.64	89.5874		2470.64	95.3247		2470.64	95.9375		2470.64	93.3228
2472.57	89.8125		2472.57	95.3156		2472.57	95.9992		2472.57	93.3628
2474.5	89.8402		2474.5	95.313		2474.5	96.1639		2474.5	93.3107
2476.43	89.8739		2476.43	95.3184		2476.43	96.1649		2476.43	93.3853
2478.36	89.8382		2478.36	95.3197		2478.36	95.9967		2478.36	93.4213
2480.29	89.7104		2480.29	95.3178		2480.29	95.9318		2480.29	93.3592
2482.22	89.6371		2482.22	95.3232		2482.22	95.9706		2482.22	93.2641
2484.14	89.553		2484.14	95.3343		2484.14	96.0031		2484.14	93.2711
2486.07	89.4955		2486.07	95.3368		2486.07	96.0987		2486.07	93.4973
2488	89.4285		2488	95.3372		2488	96.0867		2488	93.4388
2489.93	89.4334		2489.93	95.3184		2489.93	95.9363		2489.93	93.334
2491.86	89.488		2491.86	95.2718		2491.86	95.8252		2491.86	93.2572
2493.79	89.4282		2493.79	95.2255		2493.79	95.8698		2493.79	93.252
2495.72	89.3904		2495.72	95.2089		2495.72	96.0187		2495.72	93.3854
2497.64	89.3721		2497.64	95.2056		2497.64	96.0199		2497.64	93.3169
2499.57	89.2919		2499.57	95.2105		2499.57	95.9628		2499.57	93.2648
2501.5	89.1825		2501.5	95.2177		2501.5	95.8829		2501.5	93.2042
2503.43	89.2351		2503.43	95.2191		2503.43	95.9103		2503.43	93.2518
2505.36	89.153		2505.36	95.2189		2505.36	95.8293		2505.36	93.1215
2507.29	89.0554		2507.29	95.2146		2507.29	95.8612		2507.29	93.1782
2509.22	89.0748		2509.22	95.2089		2509.22	95.9055		2509.22	93.1974
2511.15	89.0586		2511.15	95.2047		2511.15	95.7629		2511.15	93.1058
2513.07	89.0063		2513.07	95.1949		2513.07	95.7864		2513.07	93.1379
2515	89.1049		2515	95.1746		2515	96.0284		2515	93.2224
2516.93	89.2276		2516.93	95.1555		2516.93	96.0652		2516.93	93.1658
2518.86	89.2097		2518.86	95.1371		2518.86	95.9108		2518.86	93.0598
2520.79	89.0063		2520.79	95.1204		2520.79	95.856		2520.79	92.9358
2522.72	88.9919		2522.72	95.1111		2522.72	95.8338		2522.72	92.9532
2524.65	89.0264		2524.65	95.1014		2524.65	95.8818		2524.65	92.9645
2526.57	88.9062		2526.57	95.0953		2526.57	95.7984		2526.57	92.9312
2528.5	88.8758		2528.5	95.0791		2528.5	95.6668		2528.5	92.8479
2530.43	88.8673		2530.43	95.0462		2530.43	95.773		2530.43	92.8991
2532.36	88.8118		2532.36	95.0127		2532.36	95.7974		2532.36	92.851
2534.29	88.8391		2534.29	95.0061		2534.29	95.7358		2534.29	92.8479
2536.22	88.7308		2536.22	95.0186		2536.22	95.7849		2536.22	92.9778
2538.15	88.6705		2538.15	95.0407		2538.15	95.8705		2538.15	93.0561
2540.08	88.6039		2540.08	95.0562		2540.08	95.8858		2540.08	93.0535
2542	88.6726		2542	95.0684		2542	95.919		2542	93.1319
2543.93	88.6654		2543.93	95.0738		2543.93	95.9376		2543.93	92.9812
2545.86	88.7308		2545.86	95.0878		2545.86	95.8933		2545.86	92.9371
2547.79	88.7112		2547.79	95.1033		2547.79	95.9024		2547.79	93.0259
2549.72	88.5285		2549.72	95.1048		2549.72	95.8124		2549.72	93.0014
2551.65	88.4914		2551.65	95.1061		2551.65	95.8039		2551.65	92.9304
2553.58	88.5104		2553.58	95.1066		2553.58	95.8059		2553.58	92.8908
2555.51	88.3578		2555.51	95.1099		2555.51	95.7072		2555.51	92.8633
2557.43	88.3515		2557.43	95.1085		2557.43	95.6901		2557.43	92.8427
2559.36	88.3912		2559.36	95.1007		2559.36	95.6128		2559.36	92.7018
2561.29	88.3993		2561.29	95.0946		2561.29	95.5518		2561.29	92.5857
2563.22	88.4014		2563.22	95.0916		2563.22	95.5905		2563.22	92.7082
2565.15	88.4628		2565.15	95.0812		2565.15	95.6942		2565.15	92.7641
2567.08	88.485		2567.08	95.0591		2567.08	95.6795		2567.08	92.7331
2569.01	88.4423		2569.01	95.0376		2569.01	95.6222		2569.01	92.7511
2570.93	88.2686		2570.93	95.0173		2570.93	95.7149		2570.93	92.7888
2572.86	88.2069		2572.86	95.0014		2572.86	95.8765		2572.86	92.8133
2574.79	88.1016		2574.79	95.0004		2574.79	95.8964		2574.79	92.7246
2576.72	88.0713		2576.72	95.0104		2576.72	95.7836		2576.72	92.6958
2578.65	88.1189		2578.65	95.0122		2578.65	95.725		2578.65	92.6302
2580.58	88.0888		2580.58	95.0005		2580.58	95.695		2580.58	92.6215
2582.51	87.9306		2582.51	94.9836		2582.51	95.6292		2582.51	92.5912
2584.44	87.9964		2584.44	94.9762		2584.44	95.5722		2584.44	92.5292
2586.36	87.9987		2586.36	94.9659		2586.36	95.6268		2586.36	92.5043
2588.29	87.8791		2588.29	94.9579		2588.29	95.6112		2588.29	92.4276
2590.22	87.7405		2590.22	94.937		2590.22	95.5728		2590.22	92.3976
2592.15	87.6419		2592.15	94.9123		2592.15	95.6203		2592.15	92.3851
2594.08	87.5556		2594.08	94.8956		2594.08	95.5679		2594.08	92.2895
2596.01	87.5662		2596.01	94.8792		2596.01	95.5349		2596.01	92.3312
2597.94	87.5357		2597.94	94.8681		2597.94	95.5715		2597.94	92.2997
2599.86	87.5134		2599.86	94.8533		2599.86	95.6764		2599.86	92.3523
2601.79	87.4256		2601.79	94.8322		2601.79	95.65		2601.79	92.2095
2603.72	87.4181		2603.72	94.8188		2603.72	95.5201		2603.72	92.0032
2605.65	87.4288		2605.65	94.8054		2605.65	95.427		2605.65	91.9668
2607.58	87.3453		2607.58	94.7893		2607.58	95.4801		2607.58	92.0388
2609.51	87.2861		2609.51	94.7683		2609.51	95.4707		2609.51	91.9689
2611.44	87.2147		2611.44	94.7499		2611.44	95.4268		2611.44	91.879
2613.37	87.0781		2613.37	94.7442		2613.37	95.4772		2613.37	91.8331
2615.29	87.0669		2615.29	94.7472		2615.29	95.4956		2615.29	91.8954
2617.22	87.0135		2617.22	94.7469		2617.22	95.375		2617.22	91.8564
2619.15	86.9201		2619.15	94.7385		2619.15	95.2037		2619.15	91.7145
2621.08	86.8663		2621.08	94.7264		2621.08	95.1467		2621.08	91.6724
2623.01	86.832		2623.01	94.7095		2623.01	95.2386		2623.01	91.6376
2624.94	86.9068		2624.94	94.6912		2624.94	95.3322		2624.94	91.5869
2626.87	86.8612		2626.87	94.6787		2626.87	95.3483		2626.87	91.5327
2628.8	86.6526		2628.8	94.6631		2628.8	95.307		2628.8	91.4675
2630.72	86.5015		2630.72	94.6452		2630.72	95.271		2630.72	91.4957
2632.65	86.4058		2632.65	94.6279		2632.65	95.1771		2632.65	91.4656
2634.58	86.4277		2634.58	94.61		2634.58	95.1801		2634.58	91.3196
2636.51	86.3955		2636.51	94.5936		2636.51	95.2732		2636.51	91.2362
2638.44	86.2551		2638.44	94.5754		2638.44	95.2702		2638.44	91.2867
2640.37	86.1855		2640.37	94.5531		2640.37	95.1782		2640.37	91.2993
2642.3	86.1303		2642.3	94.5313		2642.3	95.1232		2642.3	91.2466
2644.22	85.9887		2644.22	94.5168		2644.22	95.0636		2644.22	91.0757
2646.15	85.9698		2646.15	94.5126		2646.15	95.0813		2646.15	90.9877
2648.08	86.0102		2648.08	94.5048		2648.08	95.1116		2648.08	90.9784
2650.01	85.9497		2650.01	94.4981		2650.01	95.0782		2650.01	90.9351
2651.94	85.8475		2651.94	94.4913		2651.94	95.0627		2651.94	90.9027
2653.87	85.7772		2653.87	94.4853		2653.87	95.0762		2653.87	90.7959
2655.8	85.6795		2655.8	94.487		2655.8	95.052		2655.8	90.7538
2657.72	85.6164		2657.72	94.4892		2657.72	95.0585		2657.72	90.752
2659.65	85.504		2659.65	94.4924		2659.65	95.0079		2659.65	90.7124
2661.58	85.3903		2661.58	94.4934		2661.58	94.8855		2661.58	90.5962
2663.51	85.2029		2663.51	94.4883		2663.51	94.8215		2663.51	90.4925
2665.44	85.0546		2665.44	94.4795		2665.44	94.8781		2665.44	90.4854
2667.37	85.0359		2667.37	94.4667		2667.37	94.9258		2667.37	90.4098
2669.3	85.0509		2669.3	94.4542		2669.3	94.8792		2669.3	90.3636
2671.23	84.9838		2671.23	94.442		2671.23	94.8549		2671.23	90.358
2673.16	84.8303		2673.16	94.4293		2673.16	94.851		2673.16	90.3116
2675.08	84.7301		2675.08	94.4226		2675.08	94.8816		2675.08	90.2467
2677.01	84.6677		2677.01	94.4144		2677.01	94.9089		2677.01	90.1984
2678.94	84.5747		2678.94	94.4045		2678.94	94.8248		2678.94	90.098
2680.87	84.5183		2680.87	94.3885		2680.87	94.7795		2680.87	90.0337
2682.8	84.4784		2682.8	94.376		2682.8	94.7456		2682.8	89.9909
2684.73	84.4111		2684.73	94.37		2684.73	94.7466		2684.73	89.9846
2686.66	84.2679		2686.66	94.363		2686.66	94.7275		2686.66	89.9146
2688.58	84.1101		2688.58	94.3512		2688.58	94.6559		2688.58	89.8456
2690.51	84.0132		2690.51	94.3325		2690.51	94.6557		2690.51	89.8159
2692.44	83.9251		2692.44	94.3137		2692.44	94.6825		2692.44	89.7609
2694.37	83.865		2694.37	94.2925		2694.37	94.6865		2694.37	89.6948
2696.3	83.8068		2696.3	94.2721		2696.3	94.6505		2696.3	89.6264
2698.23	83.675		2698.23	94.2567		2698.23	94.633		2698.23	89.5566
2700.16	83.5567		2700.16	94.2357		2700.16	94.6297		2700.16	89.4892
2702.09	83.4193		2702.09	94.2127		2702.09	94.5483		2702.09	89.4094
2704.01	83.3474		2704.01	94.1896		2704.01	94.4863		2704.01	89.3368
2705.94	83.2519		2705.94	94.1605		2705.94	94.4761		2705.94	89.2936
2707.87	83.1465		2707.87	94.1277		2707.87	94.5521		2707.87	89.3035
2709.8	83.0268		2709.8	94.1001		2709.8	94.5742		2709.8	89.2581
2711.73	82.9443		2711.73	94.0768		2711.73	94.5425		2711.73	89.1824
2713.66	82.8412		2713.66	94.056		2713.66	94.5212		2713.66	89.1441
2715.59	82.7234		2715.59	94.0366		2715.59	94.4142		2715.59	89.0416
2717.51	82.6272		2717.51	94.0205		2717.51	94.4053		2717.51	88.96
2719.44	82.5796		2719.44	94.0086		2719.44	94.4284		2719.44	88.9513
2721.37	82.4505		2721.37	93.9984		2721.37	94.4051		2721.37	88.9188
2723.3	82.2574		2723.3	93.9825		2723.3	94.4243		2723.3	88.8691
2725.23	82.1526		2725.23	93.9682		2725.23	94.4861		2725.23	88.826
2727.16	82.1487		2727.16	93.9598		2727.16	94.4821		2727.16	88.7669
2729.09	82.0428		2729.09	93.9576		2729.09	94.432		2729.09	88.6989
2731.01	81.8722		2731.01	93.958		2731.01	94.362		2731.01	88.6536
2732.94	81.7402		2732.94	93.9528		2732.94	94.2892		2732.94	88.5289
2734.87	81.6802		2734.87	93.9539		2734.87	94.1978		2734.87	88.4008
2736.8	81.5372		2736.8	93.9589		2736.8	94.1119		2736.8	88.3467
2738.73	81.3793		2738.73	93.9618		2738.73	94.1553		2738.73	88.3795
2740.66	81.2984		2740.66	93.9598		2740.66	94.2068		2740.66	88.3896
2742.59	81.1993		2742.59	93.9554		2742.59	94.2195		2742.59	88.3397
2744.52	81.066		2744.52	93.9516		2744.52	94.2598		2744.52	88.3373
2746.45	80.9654		2746.45	93.9496		2746.45	94.2587		2746.45	88.2642
2748.37	80.773		2748.37	93.9452		2748.37	94.2024		2748.37	88.2011
2750.3	80.5663		2750.3	93.9386		2750.3	94.1554		2750.3	88.1478
2752.23	80.4185		2752.23	93.9398		2752.23	94.1594		2752.23	88.065
2754.16	80.2782		2754.16	93.9373		2754.16	94.1332		2754.16	87.9858
2756.09	80.0839		2756.09	93.9232		2756.09	94.0829		2756.09	87.9173
2758.02	79.8941		2758.02	93.9134		2758.02	94.0393		2758.02	87.8791
2759.95	79.7579		2759.95	93.91		2759.95	94.0847		2759.95	87.8669
2761.87	79.5968		2761.87	93.9065		2761.87	94.1083		2761.87	87.8365
2763.8	79.3781		2763.8	93.9026		2763.8	94.0104		2763.8	87.7312
2765.73	79.2023		2765.73	93.8979		2765.73	93.9505		2765.73	87.6864
2767.66	79.0057		2767.66	93.8953		2767.66	93.9332		2767.66	87.6437
2769.59	78.6989		2769.59	93.9015		2769.59	93.9771		2769.59	87.645
2771.52	78.3976		2771.52	93.9176		2771.52	93.9988		2771.52	87.5882
2773.45	78.1304		2773.45	93.9284		2773.45	94.015		2773.45	87.5387
2775.38	77.8164		2775.38	93.9315		2775.38	94.0144		2775.38	87.4422
2777.3	77.4932		2777.3	93.9303		2777.3	93.9374		2777.3	87.2596
2779.23	77.1445		2779.23	93.9223		2779.23	93.8808		2779.23	87.1433
2781.16	76.7938		2781.16	93.9136		2781.16	93.8111		2781.16	87.0526
2783.09	76.438		2783.09	93.9057		2783.09	93.7783		2783.09	86.9992
2785.02	76.0978		2785.02	93.8986		2785.02	93.8006		2785.02	86.9461
2786.95	75.7189		2786.95	93.8941		2786.95	93.7887		2786.95	86.8522
2788.88	75.2808		2788.88	93.8948		2788.88	93.7731		2788.88	86.8332
2790.8	74.7416		2790.8	93.8946		2790.8	93.7444		2790.8	86.7322
2792.73	74.2809		2792.73	93.8905		2792.73	93.6601		2792.73	86.5538
2794.66	73.8709		2794.66	93.8845		2794.66	93.5373		2794.66	86.4182
2796.59	73.4402		2796.59	93.8734		2796.59	93.5018		2796.59	86.2892
2798.52	72.9641		2798.52	93.8646		2798.52	93.4817		2798.52	86.1209
2800.45	72.4291		2800.45	93.869		2800.45	93.4935		2800.45	86.1187
2802.38	71.9705		2802.38	93.8708		2802.38	93.4712		2802.38	86.0243
2804.3	71.5006		2804.3	93.8661		2804.3	93.3147		2804.3	85.809
2806.23	70.9801		2806.23	93.8654		2806.23	93.2113		2806.23	85.6521
2808.16	70.5923		2808.16	93.8628		2808.16	93.1714		2808.16	85.5278
2810.09	70.2032		2810.09	93.8509		2810.09	93.1353		2810.09	85.3554
2812.02	69.7499		2812.02	93.8389		2812.02	93.1128		2812.02	85.1435
2813.95	69.3932		2813.95	93.8283		2813.95	93.1082		2813.95	84.9556
2815.88	69.1268		2815.88	93.8089		2815.88	93.0509		2815.88	84.8054
2817.81	68.8195		2817.81	93.7901		2817.81	92.9426		2817.81	84.6882
2819.74	68.5653		2819.74	93.7673		2819.74	92.8048		2819.74	84.4616
2821.66	68.4132		2821.66	93.7435		2821.66	92.7263		2821.66	84.1986
2823.59	68.3316		2823.59	93.7213		2823.59	92.6666		2823.59	83.9977
2825.52	68.1733		2825.52	93.6945		2825.52	92.6287		2825.52	83.8139
2827.45	68.1151		2827.45	93.6675		2827.45	92.5874		2827.45	83.6974
2829.38	68.2023		2829.38	93.6436		2829.38	92.6353		2829.38	83.6269
2831.31	68.2611		2831.31	93.6217		2831.31	92.6823		2831.31	83.4811
2833.24	68.2388		2833.24	93.6032		2833.24	92.6344		2833.24	83.303
2835.16	68.3423		2835.16	93.5895		2835.16	92.5361		2835.16	83.2047
2837.09	68.4758		2837.09	93.5748		2837.09	92.4619		2837.09	83.1344
2839.02	68.5903		2839.02	93.5641		2839.02	92.5354		2839.02	83.0155
2840.95	68.7749		2840.95	93.5619		2840.95	92.5667		2840.95	82.934
2842.88	69.0759		2842.88	93.5567		2842.88	92.5876		2842.88	82.9273
2844.81	69.4079		2844.81	93.5364		2844.81	92.5307		2844.81	82.8779
2846.74	69.7374		2846.74	93.514		2846.74	92.4626		2846.74	82.7128
2848.66	70.0006		2848.66	93.494		2848.66	92.4125		2848.66	82.6049
2850.59	70.2372		2850.59	93.4641		2850.59	92.4023		2850.59	82.5986
2852.52	70.5189		2852.52	93.4243		2852.52	92.4632		2852.52	82.5622
2854.45	70.8706		2854.45	93.3852		2854.45	92.4786		2854.45	82.4984
2856.38	71.1788		2856.38	93.3513		2856.38	92.4703		2856.38	82.4613
2858.31	71.4923		2858.31	93.3185		2858.31	92.4733		2858.31	82.4477
2860.24	71.7765		2860.24	93.2837		2860.24	92.4137		2860.24	82.4211
2862.17	72.0226		2862.17	93.2324		2862.17	92.3499		2862.17	82.3867
2864.09	72.2599		2864.09	93.165		2864.09	92.3232		2864.09	82.3276
2866.02	72.5656		2866.02	93.0957		2866.02	92.3304		2866.02	82.3263
2867.95	72.8033		2867.95	93.0327		2867.95	92.3461		2867.95	82.3803
2869.88	73.0826		2869.88	92.97		2869.88	92.331		2869.88	82.3637
2871.81	73.253		2871.81	92.9016		2871.81	92.3014		2871.81	82.2433
2873.74	73.3082		2873.74	92.8429		2873.74	92.2413		2873.74	82.2188
2875.67	73.4223		2875.67	92.797		2875.67	92.2583		2875.67	82.2851
2877.59	73.4836		2877.59	92.7538		2877.59	92.3103		2877.59	82.3323
2879.52	73.4895		2879.52	92.71		2879.52	92.3765		2879.52	82.3752
2881.45	73.4531		2881.45	92.6765		2881.45	92.4306		2881.45	82.3855
2883.38	73.4074		2883.38	92.6518		2883.38	92.359		2883.38	82.3623
2885.31	73.3212		2885.31	92.625		2885.31	92.4213		2885.31	82.3903
2887.24	73.1786		2887.24	92.5893		2887.24	92.4906		2887.24	82.3395
2889.17	73.0835		2889.17	92.5611		2889.17	92.4436		2889.17	82.2389
2891.1	73.0424		2891.1	92.5412		2891.1	92.3647		2891.1	82.1673
2893.03	72.9512		2893.03	92.5235		2893.03	92.3566		2893.03	82.1413
2894.95	72.739		2894.95	92.5178		2894.95	92.4084		2894.95	82.0809
2896.88	72.6082		2896.88	92.5209		2896.88	92.3818		2896.88	81.9996
2898.81	72.6373		2898.81	92.5217		2898.81	92.2894		2898.81	81.957
2900.74	72.6839		2900.74	92.5207		2900.74	92.1981		2900.74	81.8503
2902.67	72.6397		2902.67	92.5176		2902.67	92.1607		2902.67	81.8074
2904.6	72.5685		2904.6	92.5077		2904.6	92.2525		2904.6	81.8395
2906.53	72.4746		2906.53	92.4938		2906.53	92.2691		2906.53	81.78
2908.45	72.2802		2908.45	92.4752		2908.45	92.2267		2908.45	81.6535
2910.38	72.1421		2910.38	92.4538		2910.38	92.2222		2910.38	81.5776
2912.31	72.0905		2912.31	92.4241		2912.31	92.2357		2912.31	81.4788
2914.24	72.036		2914.24	92.3896		2914.24	92.1913		2914.24	81.36
2916.17	71.9197		2916.17	92.3683		2916.17	92.0879		2916.17	81.2081
2918.1	71.7759		2918.1	92.3509		2918.1	92.0954		2918.1	81.0682
2920.03	71.7021		2920.03	92.3288		2920.03	92.1243		2920.03	80.9573
2921.95	71.5372		2921.95	92.3099		2921.95	92.0595		2921.95	80.8287
2923.88	71.4226		2923.88	92.2936		2923.88	92.004		2923.88	80.7378
2925.81	71.3244		2925.81	92.2755		2925.81	91.9718		2925.81	80.6255
2927.74	71.2291		2927.74	92.2512		2927.74	91.9048		2927.74	80.5091
2929.67	71.1059		2929.67	92.2238		2929.67	91.7811		2929.67	80.3676
2931.6	71.0148		2931.6	92.2037		2931.6	91.7093		2931.6	80.2856
2933.53	70.969		2933.53	92.1878		2933.53	91.6941		2933.53	80.2191
2935.46	70.9267		2935.46	92.1815		2935.46	91.7682		2935.46	80.1738
2937.39	70.7742		2937.39	92.1863		2937.39	91.7604		2937.39	80.0603
2939.31	70.7561		2939.31	92.1907		2939.31	91.7163		2939.31	80.0849
2941.24	70.7692		2941.24	92.1971		2941.24	91.7458		2941.24	80.1679
2943.17	70.8111		2943.17	92.2132		2943.17	91.7233		2943.17	80.0696
2945.1	70.876		2945.1	92.2301		2945.1	91.7096		2945.1	80.055
2947.03	70.9682		2947.03	92.2362		2947.03	91.7521		2947.03	80.1203
2948.96	71.1238		2948.96	92.2434		2948.96	91.7791		2948.96	80.1369
2950.89	71.3061		2950.89	92.2508		2950.89	91.8037		2950.89	80.0763
2952.81	71.4751		2952.81	92.2564		2952.81	91.794		2952.81	80.0067
2954.74	71.6594		2954.74	92.2562		2954.74	91.7765		2954.74	80.0424
2956.67	71.9		2956.67	92.2575		2956.67	91.8158		2956.67	80.1125
2958.6	72.1848		2958.6	92.2639		2958.6	91.9708		2958.6	80.2276
2960.53	72.4951		2960.53	92.2652		2960.53	92.0015		2960.53	80.2812
2962.46	72.8702		2962.46	92.2631		2962.46	91.9351		2962.46	80.2718
2964.39	73.1645		2964.39	92.2617		2964.39	92.0394		2964.39	80.3118
2966.32	73.4683		2966.32	92.2562		2966.32	92.0504		2966.32	80.2912
2968.24	73.8561		2968.24	92.2423		2968.24	91.956		2968.24	80.2713
2970.17	74.2069		2970.17	92.2259		2970.17	91.993		2970.17	80.278
2972.1	74.5668		2972.1	92.2139		2972.1	92.0703		2972.1	80.3903
2974.03	74.9214		2974.03	92.2017		2974.03	92.0514		2974.03	80.4644
2975.96	75.2232		2975.96	92.1937		2975.96	92.1889		2975.96	80.5034
2977.89	75.4929		2977.89	92.1961		2977.89	92.3315		2977.89	80.6225
2979.82	75.7496		2979.82	92.1969		2979.82	92.2028		2979.82	80.6331
2981.74	76.0118		2981.74	92.1989		2981.74	92.1455		2981.74	80.6911
2983.67	76.2864		2983.67	92.2037		2983.67	92.2741		2983.67	80.7664
2985.6	76.524		2985.6	92.204		2985.6	92.3277		2985.6	80.7142
2987.53	76.6706		2987.53	92.2032		2987.53	92.3126		2987.53	80.7896
2989.46	76.7197		2989.46	92.2002		2989.46	92.334		2989.46	80.9523
2991.39	76.7345		2991.39	92.2012		2991.39	92.3767		2991.39	80.9769
2993.32	76.7797		2993.32	92.199		2993.32	92.4161		2993.32	81.0294
2995.24	76.8074		2995.24	92.1869		2995.24	92.4683		2995.24	81.0678
2997.17	76.862		2997.17	92.1727		2997.17	92.4956		2997.17	81.0645
2999.1	76.8963		2999.1	92.1569		2999.1	92.4623		2999.1	80.9679
3001.03	76.959		3001.03	92.1372		3001.03	92.4148		3001.03	80.8685
3002.96	76.9311		3002.96	92.1141		3002.96	92.3106		3002.96	80.849
3004.89	76.8913		3004.89	92.0876		3004.89	92.2759		3004.89	80.9022
3006.82	76.8587		3006.82	92.0618		3006.82	92.345		3006.82	80.7975
3008.75	76.8867		3008.75	92.034		3008.75	92.2689		3008.75	80.6132
3010.67	76.8574		3010.67	92		3010.67	92.2199		3010.67	80.4749
3012.6	76.7621		3012.6	91.9649		3012.6	92.2746		3012.6	80.3936
3014.53	76.6741		3014.53	91.9297		3014.53	92.3313		3014.53	80.3244
3016.46	76.6673		3016.46	91.8879		3016.46	92.2458		3016.46	80.2023
3018.39	76.7179		3018.39	91.8434		3018.39	92.1385		3018.39	80.0316
3020.32	76.6405		3020.32	91.7973		3020.32	92.0469		3020.32	79.8994
3022.25	76.6083		3022.25	91.7456		3022.25	92.0184		3022.25	79.7761
3024.18	76.6248		3024.18	91.6997		3024.18	92.1426		3024.18	79.6744
3026.1	76.5379		3026.1	91.6554		3026.1	92.1525		3026.1	79.59
3028.03	76.4308		3028.03	91.6099		3028.03	92.0854		3028.03	79.581
3029.96	76.3559		3029.96	91.5684		3029.96	92.0527		3029.96	79.4378
3031.89	76.387		3031.89	91.522		3031.89	91.9885		3031.89	79.3048
3033.82	76.2985		3033.82	91.4721		3033.82	91.8827		3033.82	79.2337
3035.75	76.319		3035.75	91.4264		3035.75	91.7755		3035.75	79.1063
3037.68	76.3627		3037.68	91.3824		3037.68	91.7859		3037.68	79.0232
3039.61	76.2008		3039.61	91.3377		3039.61	91.8123		3039.61	78.8658
3041.53	76.0713		3041.53	91.2991		3041.53	91.8841		3041.53	78.7896
3043.46	75.9646		3043.46	91.2726		3043.46	91.9506		3043.46	78.8002
3045.39	75.8987		3045.39	91.2525		3045.39	91.8593		3045.39	78.6916
3047.32	75.9188		3047.32	91.2287		3047.32	91.7639		3047.32	78.4621
3049.25	75.8195		3049.25	91.2067		3049.25	91.6645		3049.25	78.2884
3051.18	75.7357		3051.18	91.1864		3051.18	91.6897		3051.18	78.2359
3053.11	75.7032		3053.11	91.1588		3053.11	91.761		3053.11	78.0838
3055.03	75.6705		3055.03	91.1249		3055.03	91.8331		3055.03	78.0396
3056.96	75.614		3056.96	91.101		3056.96	91.8962		3056.96	78.0329
3058.89	75.5525		3058.89	91.0815		3058.89	91.7089		3058.89	77.9321
3060.82	75.502		3060.82	91.0567		3060.82	91.6117		3060.82	77.8463
3062.75	75.4831		3062.75	91.0288		3062.75	91.6298		3062.75	77.7278
3064.68	75.4035		3064.68	91.0028		3064.68	91.5908		3064.68	77.5605
3066.61	75.4316		3066.61	90.9843		3066.61	91.5831		3066.61	77.4784
3068.53	75.4444		3068.53	90.9568		3068.53	91.6485		3068.53	77.4856
3070.46	75.3965		3070.46	90.9271		3070.46	91.6746		3070.46	77.3982
3072.39	75.3537		3072.39	90.9016		3072.39	91.6103		3072.39	77.2929
3074.32	75.2529		3074.32	90.8705		3074.32	91.604		3074.32	77.2401
3076.25	75.1526		3076.25	90.8322		3076.25	91.5158		3076.25	77.1692
3078.18	75.1236		3078.18	90.803		3078.18	91.4289		3078.18	77.0184
3080.11	75.1047		3080.11	90.7783		3080.11	91.468		3080.11	76.9181
3082.04	75.042		3082.04	90.7515		3082.04	91.4567		3082.04	76.9098
3083.96	74.9834		3083.96	90.7314		3083.96	91.3748		3083.96	76.7897
3085.89	75.0171		3085.89	90.7114		3085.89	91.3029		3085.89	76.6274
3087.82	74.9816		3087.82	90.683		3087.82	91.2955		3087.82	76.5502
3089.75	74.967		3089.75	90.6549		3089.75	91.4045		3089.75	76.534
3091.68	74.9324		3091.68	90.6289		3091.68	91.419		3091.68	76.5199
3093.61	74.9234		3093.61	90.5964		3093.61	91.3887		3093.61	76.5245
3095.54	75.0053		3095.54	90.5652		3095.54	91.3662		3095.54	76.3601
3097.47	75.1114		3097.47	90.5502		3097.47	91.3411		3097.47	76.1713
3099.39	75.0325		3099.39	90.5375		3099.39	91.3041		3099.39	76.0989
3101.32	74.9047		3101.32	90.5181		3101.32	91.253		3101.32	76.1156
3103.25	74.8353		3103.25	90.4937		3103.25	91.2419		3103.25	76.1416
3105.18	74.8299		3105.18	90.4756		3105.18	91.2409		3105.18	76.0235
3107.11	74.7761		3107.11	90.4596		3107.11	91.2411		3107.11	75.8734
3109.04	74.695		3109.04	90.4418		3109.04	91.2854		3109.04	75.8305
3110.97	74.7643		3110.97	90.419		3110.97	91.2571		3110.97	75.7804
3112.89	74.7899		3112.89	90.4063		3112.89	91.2194		3112.89	75.7092
3114.82	74.6097		3114.82	90.395		3114.82	91.1729		3114.82	75.5688
3116.75	74.5041		3116.75	90.3678		3116.75	91.1123		3116.75	75.3593
3118.68	74.5699		3118.68	90.3326		3118.68	91.0944		3118.68	75.2913
3120.61	74.629		3120.61	90.3104		3120.61	91.1382		3120.61	75.4007
3122.54	74.517		3122.54	90.2902		3122.54	91.0549		3122.54	75.3023
3124.47	74.4579		3124.47	90.2636		3124.47	91.0024		3124.47	75.1164
3126.4	74.4458		3126.4	90.2342		3126.4	91.0877		3126.4	75.0242
3128.32	74.3298		3128.32	90.1973		3128.32	91.0685		3128.32	74.9802
3130.25	74.22		3130.25	90.1582		3130.25	90.8787		3130.25	74.7478
3132.18	74.1962		3132.18	90.1236		3132.18	90.7783		3132.18	74.5968
3134.11	74.1584		3134.11	90.0871		3134.11	90.8915		3134.11	74.6396
3136.04	74.1424		3136.04	90.051		3136.04	90.938		3136.04	74.6028
3137.97	74.1573		3137.97	90.0316		3137.97	90.8094		3137.97	74.5005
3139.9	74.014		3139.9	90.0093		3139.9	90.7517		3139.9	74.4728
3141.82	73.8858		3141.82	89.9697		3141.82	90.8165		3141.82	74.3512
3143.75	73.8972		3143.75	89.9297		3143.75	90.8929		3143.75	74.3012
3145.68	73.7882		3145.68	89.8995		3145.68	90.8707		3145.68	74.18
3147.61	73.6974		3147.61	89.8758		3147.61	90.8507		3147.61	73.9926
3149.54	73.6663		3149.54	89.8521		3149.54	90.8188		3149.54	73.9369
3151.47	73.6755		3151.47	89.8302		3151.47	90.8259		3151.47	73.9237
3153.4	73.6156		3153.4	89.8059		3153.4	90.7734		3153.4	73.7737
3155.33	73.4908		3155.33	89.7772		3155.33	90.7294		3155.33	73.6374
3157.25	73.4148		3157.25	89.7464		3157.25	90.7567		3157.25	73.5904
3159.18	73.4213		3159.18	89.7104		3159.18	90.7185		3159.18	73.4768
3161.11	73.3979		3161.11	89.6794		3161.11	90.687		3161.11	73.3854
3163.04	73.3609		3163.04	89.6645		3163.04	90.6362		3163.04	73.2147
3164.97	73.2798		3164.97	89.645		3164.97	90.6161		3164.97	73.0698
3166.9	73.1899		3166.9	89.6129		3166.9	90.5719		3166.9	73.0145
3168.83	73.0848		3168.83	89.5771		3168.83	90.4978		3168.83	72.8472
3170.76	73.063		3170.76	89.5332		3170.76	90.4947		3170.76	72.7488
3172.68	73.0055		3172.68	89.4938		3172.68	90.632		3172.68	72.771
3174.61	72.892		3174.61	89.4591		3174.61	90.6596		3174.61	72.7431
3176.54	72.7382		3176.54	89.4279		3176.54	90.542		3176.54	72.5331
3178.47	72.6046		3178.47	89.3967		3178.47	90.4782		3178.47	72.3772
3180.4	72.5572		3180.4	89.3647		3180.4	90.396		3180.4	72.2604
3182.33	72.4323		3182.33	89.3246		3182.33	90.3099		3182.33	72.0861
3184.26	72.3799		3184.26	89.2837		3184.26	90.218		3184.26	71.8958
3186.18	72.4505		3186.18	89.2491		3186.18	90.1526		3186.18	71.7937
3188.11	72.4344		3188.11	89.2292		3188.11	90.2404		3188.11	71.7771
3190.04	72.2861		3190.04	89.209		3190.04	90.3224		3190.04	71.7599
3191.97	72.2297		3191.97	89.1837		3191.97	90.2154		3191.97	71.6088
3193.9	72.286		3193.9	89.1508		3193.9	90.0627		3193.9	71.4236
3195.83	72.2058		3195.83	89.1182		3195.83	90.1223		3195.83	71.4161
3197.76	72.1939		3197.76	89.0906		3197.76	90.1334		3197.76	71.4018
3199.68	72.1687		3199.68	89.0738		3199.68	90.058		3199.68	71.3295
3201.61	72.009		3201.61	89.0631		3201.61	90.0783		3201.61	71.3288
3203.54	71.9212		3203.54	89.0496		3203.54	90.1426		3203.54	71.3041
3205.47	71.9139		3205.47	89.0332		3205.47	90.0713		3205.47	71.1552
3207.4	72.0058		3207.4	89.0046		3207.4	89.8596		3207.4	70.9277
3209.33	71.9493		3209.33	88.9648		3209.33	89.8406		3209.33	70.909
3211.26	71.7698		3211.26	88.9282		3211.26	89.8814		3211.26	70.9208
3213.19	71.7416		3213.19	88.9047		3213.19	89.8818		3213.19	70.7877
3215.11	71.7187		3215.11	88.9025		3215.11	89.831		3215.11	70.7832
3217.04	71.6477		3217.04	88.897		3217.04	89.9319		3217.04	70.8702
3218.97	71.5924		3218.97	88.8845		3218.97	89.9834		3218.97	70.6991
3220.9	71.5149		3220.9	88.8755		3220.9	89.861		3220.9	70.3862
3222.83	71.5016		3222.83	88.8715		3222.83	89.8676		3222.83	70.279
3224.76	71.4539		3224.76	88.868		3224.76	89.8988		3224.76	70.3199
3226.69	71.3172		3226.69	88.8565		3226.69	89.8155		3226.69	70.2765
3228.62	71.3815		3228.62	88.8431		3228.62	89.7754		3228.62	70.1575
3230.54	71.3924		3230.54	88.8261		3230.54	89.683		3230.54	70.0589
3232.47	71.2232		3232.47	88.8044		3232.47	89.6191		3232.47	70.0837
3234.4	71.262		3234.4	88.7894		3234.4	89.5501		3234.4	70.0726
3236.33	71.3366		3236.33	88.7859		3236.33	89.5472		3236.33	70.0498
3238.26	71.3169		3238.26	88.7932		3238.26	89.7032		3238.26	70.0577
3240.19	71.2296		3240.19	88.7984		3240.19	89.8253		3240.19	70.1182
3242.12	71.1742		3242.12	88.8043		3242.12	89.6873		3242.12	70.0141
3244.05	71.1393		3244.05	88.8027		3244.05	89.6002		3244.05	69.9583
3245.97	71.1005		3245.97	88.7871		3245.97	89.6803		3245.97	69.9047
3247.9	71.0732		3247.9	88.7717		3247.9	89.6767		3247.9	69.8563
3249.83	70.9596		3249.83	88.7546		3249.83	89.5081		3249.83	69.7908
3251.76	70.7811		3251.76	88.7373		3251.76	89.5516		3251.76	69.7547
3253.69	70.7107		3253.69	88.7424		3253.69	89.4991		3253.69	69.613
3255.62	70.7389		3255.62	88.761		3255.62	89.343		3255.62	69.5761
3257.55	70.6955		3257.55	88.7705		3257.55	89.3796		3257.55	69.6592
3259.47	70.6823		3259.47	88.7638		3259.47	89.445		3259.47	69.6425
3261.4	70.7165		3261.4	88.7626		3261.4	89.372		3261.4	69.5856
3263.33	70.6506		3263.33	88.7737		3263.33	89.3602		3263.33	69.5777
3265.26	70.5934		3265.26	88.7807		3265.26	89.4067		3265.26	69.5521
3267.19	70.6122		3267.19	88.774		3267.19	89.544		3267.19	69.6804
3269.12	70.5756		3269.12	88.7606		3269.12	89.7427		3269.12	69.7113
3271.05	70.517		3271.05	88.7576		3271.05	89.7722		3271.05	69.6914
3272.97	70.5662		3272.97	88.7591		3272.97	89.6134		3272.97	69.6545
3274.9	70.5927		3274.9	88.7671		3274.9	89.4646		3274.9	69.6172
3276.83	70.6279		3276.83	88.7794		3276.83	89.3939		3276.83	69.5538
3278.76	70.6638		3278.76	88.7979		3278.76	89.403		3278.76	69.5114
3280.69	70.6191		3280.69	88.8114		3280.69	89.4423		3280.69	69.6216
3282.62	70.6346		3282.62	88.8088		3282.62	89.502		3282.62	69.8047
3284.55	70.7869		3284.55	88.7965		3284.55	89.5641		3284.55	69.8094
3286.48	70.8533		3286.48	88.7842		3286.48	89.6633		3286.48	69.8988
3288.41	70.977		3288.41	88.7744		3288.41	89.6098		3288.41	69.8778
3290.33	71.1412		3290.33	88.7653		3290.33	89.5496		3290.33	69.8049
3292.26	71.2243		3292.26	88.765		3292.26	89.5261		3292.26	69.8098
3294.19	71.3594		3294.19	88.7786		3294.19	89.5541		3294.19	69.8034
3296.12	71.3541		3296.12	88.7997		3296.12	89.6286		3296.12	69.7764
3298.05	71.4536		3298.05	88.8091		3298.05	89.5535		3298.05	69.867
3299.98	71.6611		3299.98	88.8176		3299.98	89.4802		3299.98	69.9684
3301.91	71.8005		3301.91	88.835		3301.91	89.6046		3301.91	70.049
3303.83	71.8995		3303.83	88.861		3303.83	89.6971		3303.83	70.0282
3305.76	72.0103		3305.76	88.8919		3305.76	89.6902		3305.76	69.8968
3307.69	72.0325		3307.69	88.9181		3307.69	89.6698		3307.69	69.9364
3309.62	72.1342		3309.62	88.9332		3309.62	89.5712		3309.62	70.0312
3311.55	72.2986		3311.55	88.9418		3311.55	89.5685		3311.55	70.0271
3313.48	72.4672		3313.48	88.9585		3313.48	89.6959		3313.48	70.115
3315.41	72.604		3315.41	88.9735		3315.41	89.7269		3315.41	70.2482
3317.34	72.6322		3317.34	88.9792		3317.34	89.7304		3317.34	70.3192
3319.26	72.6322		3319.26	88.9774		3319.26	89.7706		3319.26	70.3647
3321.19	72.8		3321.19	88.9832		3321.19	89.8775		3321.19	70.4137
3323.12	72.8779		3323.12	88.9783		3323.12	89.8814		3323.12	70.3686
3325.05	72.8858		3325.05	88.9535		3325.05	89.8272		3325.05	70.3667
3326.98	72.9272		3326.98	88.9303		3326.98	89.8892		3326.98	70.4612
3328.91	73.009		3328.91	88.9255		3328.91	89.9115		3328.91	70.3662
3330.84	73.1075		3330.84	88.9183		3330.84	89.8681		3330.84	70.2921
3332.76	73.1076		3332.76	88.9134		3332.76	89.9517		3332.76	70.461
3334.69	73.0366		3334.69	88.9291		3334.69	89.9429		3334.69	70.6166
3336.62	73.1002		3336.62	88.9546		3336.62	89.8665		3336.62	70.6968
3338.55	73.1918		3338.55	88.9686		3338.55	89.8893		3338.55	70.57
3340.48	73.1399		3340.48	88.9752		3340.48	90.0005		3340.48	70.5905
3342.41	73.1631		3342.41	89.0018		3342.41	89.9981		3342.41	70.6615
3344.34	73.3055		3344.34	89.0443		3344.34	90.0336		3344.34	70.5666
3346.26	73.3923		3346.26	89.0885		3346.26	90.1072		3346.26	70.552
3348.19	73.3992		3348.19	89.1362		3348.19	90.1564		3348.19	70.701
3350.12	73.4495		3350.12	89.1755		3350.12	90.2086		3350.12	70.7712
3352.05	73.5234		3352.05	89.1959		3352.05	90.1666		3352.05	70.7618
3353.98	73.5206		3353.98	89.2106		3353.98	90.085		3353.98	70.743
3355.91	73.4896		3355.91	89.2257		3355.91	89.9766		3355.91	70.8392
3357.84	73.6122		3357.84	89.2289		3357.84	89.9528		3357.84	70.8228
3359.77	73.7156		3359.77	89.2287		3359.77	89.9724		3359.77	70.8366
3361.7	73.8136		3361.7	89.2378		3361.7	90.0715		3361.7	70.8168
3363.62	73.93		3363.62	89.257		3363.62	90.1847		3363.62	70.8593
3365.55	73.9984		3365.55	89.265		3365.55	90.3038		3365.55	71.0594
3367.48	74.0958		3367.48	89.261		3367.48	90.4424		3367.48	71.3293
3369.41	74.1945		3369.41	89.2647		3369.41	90.4081		3369.41	71.4179
3371.34	74.293		3371.34	89.2818		3371.34	90.358		3371.34	71.4455
3373.27	74.4537		3373.27	89.2975		3373.27	90.2714		3373.27	71.389
3375.2	74.5194		3375.2	89.3178		3375.2	90.3694		3375.2	71.4822
3377.12	74.5482		3377.12	89.3518		3377.12	90.3838		3377.12	71.4684
3379.05	74.743		3379.05	89.3951		3379.05	90.2944		3379.05	71.5939
3380.98	74.8316		3380.98	89.4332		3380.98	90.336		3380.98	71.6676
3382.91	75.0227		3382.91	89.4736		3382.91	90.4819		3382.91	71.6253
3384.84	75.2328		3384.84	89.5268		3384.84	90.5433		3384.84	71.7565
3386.77	75.3876		3386.77	89.5843		3386.77	90.3767		3386.77	71.9368
3388.7	75.4721		3388.7	89.6437		3388.7	90.4283		3388.7	72.0811
3390.62	75.5206		3390.62	89.7033		3390.62	90.6539		3390.62	72.1678
3392.55	75.6562		3392.55	89.7455		3392.55	90.7096		3392.55	72.3062
3394.48	75.8024		3394.48	89.7722		3394.48	90.7552		3394.48	72.3719
3396.41	75.875		3396.41	89.8015		3396.41	90.8564		3396.41	72.654
3398.34	75.98		3398.34	89.8223		3398.34	90.8349		3398.34	72.9434
3400.27	76.0027		3400.27	89.8431		3400.27	90.7939		3400.27	72.7884
3402.2	76.1589		3402.2	89.8849		3402.2	90.8457		3402.2	72.6333
3404.13	76.28		3404.13	89.9312		3404.13	90.8667		3404.13	72.8073
3406.05	76.5264		3406.05	89.9754		3406.05	91.0249		3406.05	73.1048
3407.98	76.719		3407.98	90.0191		3407.98	91.0904		3407.98	73.389
3409.91	76.846		3409.91	90.0678		3409.91	91.2303		3409.91	73.6257
3411.84	76.964		3411.84	90.125		3411.84	91.1623		3411.84	73.7301
3413.77	76.9684		3413.77	90.1821		3413.77	91.0992		3413.77	73.6959
3415.7	76.9998		3415.7	90.2359		3415.7	91.0525		3415.7	73.6818
3417.63	76.984		3417.63	90.2819		3417.63	91.0689		3417.63	73.8824
3419.55	77.1142		3419.55	90.3325		3419.55	91.3249		3419.55	74.1898
3421.48	77.416		3421.48	90.3851		3421.48	91.5706		3421.48	74.5064
3423.41	77.6053		3423.41	90.4237		3423.41	91.548		3423.41	74.653
3425.34	77.7903		3425.34	90.4561		3425.34	91.4709		3425.34	74.699
3427.27	77.9531		3427.27	90.49		3427.27	91.5067		3427.27	74.8152
3429.2	78.1235		3429.2	90.527		3429.2	91.6962		3429.2	75.1281
3431.13	78.292		3431.13	90.5638		3431.13	91.7395		3431.13	75.271
3433.06	78.4054		3433.06	90.586		3433.06	91.7508		3433.06	75.356
3434.99	78.6053		3434.99	90.5963		3434.99	91.8194		3434.99	75.4783
3436.91	78.7876		3436.91	90.6088		3436.91	91.8449		3436.91	75.5164
3438.84	78.8872		3438.84	90.6398		3438.84	91.8697		3438.84	75.5824
3440.77	78.9422		3440.77	90.6759		3440.77	91.8717		3440.77	76.0236
3442.7	79.046		3442.7	90.7133		3442.7	91.9492		3442.7	76.2642
3444.63	79.1636		3444.63	90.7606		3444.63	92.0477		3444.63	76.1232
3446.56	79.2977		3446.56	90.8134		3446.56	92.0345		3446.56	76.3749
3448.49	79.6059		3448.49	90.8657		3448.49	92.1623		3448.49	76.8979
3450.41	79.7809		3450.41	90.9179		3450.41	92.4321		3450.41	76.9371
3452.34	79.9159		3452.34	90.9732		3452.34	92.471		3452.34	77.0126
3454.27	80.0265		3454.27	91.0204		3454.27	92.2471		3454.27	77.2023
3456.2	80.1897		3456.2	91.0637		3456.2	92.2645		3456.2	77.2396
3458.13	80.3969		3458.13	91.1178		3458.13	92.4666		3458.13	77.2694
3460.06	80.5234		3460.06	91.1752		3460.06	92.5172		3460.06	77.6874
3461.99	80.6392		3461.99	91.2429		3461.99	92.6022		3461.99	77.8623
3463.91	80.8559		3463.91	91.3074		3463.91	92.5003		3463.91	77.748
3465.84	81		3465.84	91.3581		3465.84	92.4364		3465.84	77.9934
3467.77	81.2521		3467.77	91.4118		3467.77	92.6314		3467.77	78.4386
3469.7	81.5052		3469.7	91.4629		3469.7	92.7555		3469.7	78.4737
3471.63	81.5908		3471.63	91.5021		3471.63	92.741		3471.63	78.5707
3473.56	81.7566		3473.56	91.5461		3473.56	92.7772		3473.56	78.8817
3475.49	81.9494		3475.49	91.5975		3475.49	92.8698		3475.49	78.8917
3477.42	82.1319		3477.42	91.6431		3477.42	92.8687		3477.42	78.8743
3479.34	82.2455		3479.34	91.6804		3479.34	92.7021		3479.34	78.9909
3481.27	82.3662		3481.27	91.734		3481.27	92.7761		3481.27	79.0935
3483.2	82.5618		3483.2	91.7924		3483.2	93.0424		3483.2	79.5045
3485.13	82.709		3485.13	91.8366		3485.13	93.2296		3485.13	79.8663
3487.06	82.9779		3487.06	91.8788		3487.06	93.1852		3487.06	79.8811
3488.99	83.2536		3488.99	91.9187		3488.99	93.166		3488.99	80.1284
3490.92	83.4004		3490.92	91.9373		3490.92	93.1671		3490.92	80.4253
3492.84	83.5627		3492.84	91.9466		3492.84	93.2154		3492.84	80.4746
3494.77	83.7814		3494.77	91.962		3494.77	93.4095		3494.77	80.5944
3496.7	83.9743		3496.7	91.9729		3496.7	93.5669		3496.7	81.0522
3498.63	84.0714		3498.63	91.9941		3498.63	93.5534		3498.63	81.1344
3500.56	84.0743		3500.56	92.0348		3500.56	93.4497		3500.56	80.9458
3502.49	84.359		3502.49	92.0805		3502.49	93.4112		3502.49	81.4218
3504.42	84.8147		3504.42	92.1323		3504.42	93.4951		3504.42	81.9561
3506.35	84.9656		3506.35	92.1899		3506.35	93.6576		3506.35	81.8102
3508.28	85.0008		3508.28	92.2439		3508.28	93.7216		3508.28	81.9559
3510.2	85.3025		3510.2	92.3029		3510.2	93.6232		3510.2	82.4596
3512.13	85.5717		3512.13	92.3549		3512.13	93.8193		3512.13	82.5832
3514.06	85.7047		3514.06	92.4082		3514.06	94.0188		3514.06	82.6722
3515.99	85.8587		3515.99	92.4646		3515.99	94.0216		3515.99	82.8784
3517.92	86.2243		3517.92	92.5109		3517.92	93.9568		3517.92	83.0368
3519.85	86.4801		3519.85	92.5481		3519.85	94.0543		3519.85	83.1364
3521.78	86.2727		3521.78	92.6034		3521.78	94.1183		3521.78	83.2257
3523.7	86.4062		3523.7	92.6878		3523.7	94.1532		3523.7	83.602
3525.63	86.7652		3525.63	92.7841		3525.63	94.3823		3525.63	83.8934
3527.56	87.0277		3527.56	92.8725		3527.56	94.4266		3527.56	83.9602
3529.49	87.4744		3529.49	92.9557		3529.49	94.4274		3529.49	84.2054
3531.42	87.8933		3531.42	93.0349		3531.42	94.5946		3531.42	84.5871
3533.35	87.9178		3533.35	93.0879		3533.35	94.7962		3533.35	84.8269
3535.28	87.7513		3535.28	93.1166		3535.28	94.8641		3535.28	84.9516
3537.2	88.2333		3537.2	93.1384		3537.2	94.7555		3537.2	85.2839
3539.13	88.7272		3539.13	93.1526		3539.13	94.9889		3539.13	85.7614
3541.06	88.8049		3541.06	93.1646		3541.06	95.1183		3541.06	85.6142
3542.99	88.8022		3542.99	93.1864		3542.99	95.0778		3542.99	85.5889
3544.92	88.9727		3544.92	93.2713		3544.92	94.9524		3544.92	86.2731
3546.85	89.3344		3546.85	93.404		3546.85	94.9287		3546.85	86.6722
3548.78	89.6166		3548.78	93.4926		3548.78	95.1438		3548.78	86.6149
3550.71	89.5968		3550.71	93.5276		3550.71	95.2882		3550.71	86.7011
3552.63	89.9685		3552.63	93.5522		3552.63	95.1716		3552.63	87.0883
3554.56	90.2292		3554.56	93.5705		3554.56	95.3227		3554.56	87.3966
3556.49	90.3522		3556.49	93.5986		3556.49	95.4975		3556.49	87.5911
3558.42	90.5615		3558.42	93.6346		3558.42	95.4945		3558.42	87.7324
3560.35	90.7513		3560.35	93.6808		3560.35	95.574		3560.35	87.9236
3562.28	90.9128		3562.28	93.7365		3562.28	95.5723		3562.28	88.0188
3564.21	90.476		3564.21	93.8271		3564.21	95.3432		3564.21	87.7671
3566.14	90.1417		3566.14	93.9686		3566.14	95.1729		3566.14	88.0446
3568.06	91.5114		3568.06	94.0992		3568.06	95.3828		3568.06	89.348
3569.99	92.105		3569.99	94.1794		3569.99	95.8474		3569.99	89.8223
3571.92	92.1039		3571.92	94.2281		3571.92	96.0455		3571.92	89.5483
3573.85	91.9929		3573.85	94.2777		3573.85	95.9062		3573.85	89.3889
3575.78	92.1965		3575.78	94.3145		3575.78	95.9552		3575.78	89.6918
3577.71	92.5097		3577.71	94.3525		3577.71	96.1354		3577.71	89.9658
3579.64	92.82		3579.64	94.3924		3579.64	96.1582		3579.64	90.2842
3581.57	92.9693		3581.57	94.4199		3581.57	96.2642		3581.57	90.4415
3583.49	92.7876		3583.49	94.4455		3583.49	96.4841		3583.49	90.3719
3585.42	92.2437		3585.42	94.5156		3585.42	96.4945		3585.42	90.6793
3587.35	92.8159		3587.35	94.66		3587.35	96.0404		3587.35	91.3152
3589.28	93.9127		3589.28	94.7686		3589.28	96.1457		3589.28	91.4733
3591.21	93.6949		3591.21	94.82		3591.21	96.4902		3591.21	91.5696
3593.14	93.3577		3593.14	94.8856		3593.14	96.4115		3593.14	91.4889
3595.07	93.5963		3595.07	94.9607		3595.07	96.2807		3595.07	91.7849
3596.99	93.9177		3596.99	95.062		3596.99	96.5356		3596.99	92.1822
3598.92	93.8903		3598.92	95.1941		3598.92	96.7147		3598.92	92.3767
3600.85	94.307		3600.85	95.2811		3600.85	96.6392		3600.85	92.7382
3602.78	94.7545		3602.78	95.2999		3602.78	96.7744		3602.78	92.8241
3604.71	94.4429		3604.71	95.2922		3604.71	96.9164		3604.71	92.5651
3606.64	94.1431		3606.64	95.3766		3606.64	96.8571		3606.64	92.7375
3608.57	94.8093		3608.57	95.5366		3608.57	96.6471		3608.57	93.3009
3610.49	94.9607		3610.49	95.5877		3610.49	96.9221		3610.49	93.3341
3612.42	94.5005		3612.42	95.5641		3612.42	96.9991		3612.42	93.3389
3614.35	94.7749		3614.35	95.5293		3614.35	96.7534		3614.35	93.5544
3616.28	94.5728		3616.28	95.5093		3616.28	97.0089		3616.28	93.5895
3618.21	94.3855		3618.21	95.4849		3618.21	97.2596		3618.21	94.2298
3620.14	95.4359		3620.14	95.4596		3620.14	97.3512		3620.14	95.2162
3622.07	95.7784		3622.07	95.4184		3622.07	97.5625		3622.07	95.032
3624	95.5991		3624	95.3819		3624	97.5661		3624	94.4183
3625.92	95.1763		3625.92	95.4014		3625.92	97.4798		3625.92	93.8604
3627.85	94.7039		3627.85	95.5861		3627.85	97.4629		3627.85	94.0499
3629.78	96.2859		3629.78	95.8292		3629.78	97.099		3629.78	96.0466
3631.71	96.1393		3631.71	95.9553		3631.71	97.6469		3631.71	96.1641
3633.64	96.0121		3633.64	96.0526		3633.64	97.863		3633.64	96.0485
3635.57	96.3047		3635.57	96.1533		3635.57	97.9689		3635.57	96.2906
3637.5	96.4599		3637.5	96.2176		3637.5	97.8929		3637.5	96.2064
3639.43	96.8022		3639.43	96.2615		3639.43	97.6135		3639.43	95.9238
3641.35	96.8053		3641.35	96.2754		3641.35	97.8411		3641.35	96.2646
3643.28	96.7101		3643.28	96.2277		3643.28	98.1165		3643.28	96.3201
3645.21	95.9023		3645.21	96.1747		3645.21	98.3919		3645.21	95.7643
3647.14	94.7289		3647.14	96.2079		3647.14	98.0082		3647.14	95.1808
3649.07	95.7042		3649.07	96.3686		3649.07	97.668		3649.07	97.1652
3651	97.8365		3651	96.4834		3651	97.5389		3651	98.6118
3652.93	97.3231		3652.93	96.5235		3652.93	98.0545		3652.93	97.7951
3654.85	96.5187		3654.85	96.6149		3654.85	98.2654		3654.85	97.0713
3656.78	97.2333		3656.78	96.6592		3656.78	97.7491		3656.78	97.5379
3658.71	97.5928		3658.71	96.6341		3658.71	98.0032		3658.71	97.8964
3660.64	97.5605		3660.64	96.5626		3660.64	98.2857		3660.64	97.7445
3662.57	97.8565		3662.57	96.4798		3662.57	98.4111		3662.57	97.6859
3664.5	97.9837		3664.5	96.4108		3664.5	98.3814		3664.5	97.6322
3666.43	97.4325		3666.43	96.4268		3666.43	98.3881		3666.43	97.2842
3668.36	96.8225		3668.36	96.6064		3668.36	98.1501		3668.36	96.9998
3670.28	98.0078		3670.28	96.8637		3670.28	97.3133		3670.28	97.8111
3672.21	97.793		3672.21	96.9478		3672.21	98.0581		3672.21	97.9932
3674.14	95.9719		3674.14	96.8912		3674.14	98.5519		3674.14	97.5996
3676.07	97.2676		3676.07	96.8429		3676.07	97.4845		3676.07	98.9917
3678	97.8732		3678	96.7751		3678	98.208		3678	99.3215
3679.93	97.9377		3679.93	96.6941		3679.93	98.511		3679.93	98.9764
3681.86	98.1008		3681.86	96.6466		3681.86	98.4601		3681.86	98.7542
3683.78	98.1221		3683.78	96.6187		3683.78	98.4043		3683.78	98.4855
3685.71	97.7753		3685.71	96.5783		3685.71	98.5997		3685.71	98.0454
3687.64	97.1043		3687.64	96.5692		3687.64	98.8024		3687.64	97.6305
3689.57	97.5338		3689.57	96.693		3689.57	98.2336		3689.57	98.7506
3691.5	98.3198		3691.5	96.8947		3691.5	98.1144		3691.5	99.8248
3693.43	98.4227		3693.43	97.0128		3693.43	98.3267		3693.43	99.3555
3695.36	98.3071		3695.36	97.0898		3695.36	98.247		3695.36	98.8419
3697.29	98.2651		3697.29	97.1047		3697.29	98.1032		3697.29	98.6754
3699.21	97.8893		3699.21	97.0125		3699.21	98.3893		3699.21	98.6178
3701.14	98.1054		3701.14	96.9094		3701.14	98.4107		3701.14	98.7275
3703.07	98.968		3703.07	96.8473		3703.07	98.3238		3703.07	99.1568
3705	98.6911		3705	96.841		3705	98.4656		3705	98.9287
3706.93	98.0303		3706.93	96.8478		3706.93	98.4348		3706.93	98.2299
3708.86	97.1689		3708.86	96.8858		3708.86	98.4373		3708.86	98.0842
3710.79	97.0676		3710.79	96.9649		3710.79	97.9487		3710.79	99.0536
3712.72	98.4186		3712.72	97.0553		3712.72	97.8023		3712.72	100.068
3714.64	98.5366		3714.64	97.1405		3714.64	98.248		3714.64	99.6885
3716.57	98.1556		3716.57	97.1596		3716.57	98.5434		3716.57	99.1631
3718.5	98.1194		3718.5	97.0902		3718.5	98.2225		3718.5	98.6486
3720.43	98.0972		3720.43	96.982		3720.43	98.0664		3720.43	98.5111
3722.36	98.0701		3722.36	96.9383		3722.36	98.0887		3722.36	98.8741
3724.29	97.9561		3724.29	96.9375		3724.29	98.3187		3724.29	99.2445
3726.22	98.2544		3726.22	96.9088		3726.22	98.2381		3726.22	99.3619
3728.14	98.6262		3728.14	96.8981		3728.14	98.0462		3728.14	99.2293
3730.07	97.8466		3730.07	96.9823		3730.07	98.4119		3730.07	98.7149
3732	97.2489		3732	97.0537		3732	98.4124		3732	98.3428
3733.93	96.9454		3733.93	96.9863		3733.93	98.1228		3733.93	98.9057
3735.86	97.7438		3735.86	96.7884		3735.86	97.2867		3735.86	100.188
3737.79	98.6364		3737.79	96.5924		3737.79	97.7923		3737.79	100.135
3739.72	98.1651		3739.72	96.4373		3739.72	98.4123		3739.72	99.385
3741.64	97.4684		3741.64	96.3191		3741.64	98.7715		3741.64	98.7385
3743.57	97.4442		3743.57	96.2285		3743.57	98.9521		3743.57	98.7172
3745.5	98.8922		3745.5	96.1599		3745.5	98.1172		3745.5	99.4088
3747.43	97.6088		3747.43	96.1263		3747.43	98.8167		3747.43	99.1155
3749.36	96.552		3749.36	96.1025		3749.36	98.9069		3749.36	98.5575
3751.29	97.9455		3751.29	96.111		3751.29	98.1322		3751.29	99.1658
3753.22	98.9985		3753.22	96.1676		3753.22	97.961		3753.22	99.7968
3755.15	98.2943		3755.15	96.2661		3755.15	98.4657		3755.15	99.5612
3757.07	97.738		3757.07	96.3458		3757.07	98.6303		3757.07	99.0413
3759	98.139		3759	96.3244		3759	98.3277		3759	99.0941
3760.93	98.9678		3760.93	96.2966		3760.93	98.3003		3760.93	99.4062
3762.86	98.5275		3762.86	96.3425		3762.86	98.5144		3762.86	99.0037
3764.79	98.1655		3764.79	96.4718		3764.79	98.3293		3764.79	98.6226
3766.72	98.2697		3766.72	96.6		3766.72	98.3454		3766.72	98.9353
3768.65	97.8469		3768.65	96.6902		3768.65	98.559		3768.65	99.2504
3770.58	98.5509		3770.58	96.771		3770.58	98.1613		3770.58	99.5394
3772.5	98.9203		3772.5	96.8264		3772.5	98.278		3772.5	99.5716
3774.43	98.6764		3774.43	96.8043		3774.43	98.5109		3774.43	99.3407
3776.36	98.3975		3776.36	96.771		3776.36	98.5677		3776.36	98.8834
3778.29	98.3133		3778.29	96.7985		3778.29	98.3299		3778.29	98.8519
3780.22	99.1046		3780.22	96.9021		3780.22	98.0229		3780.22	99.3972
3782.15	98.8507		3782.15	96.9788		3782.15	98.3372		3782.15	99.2252
3784.08	98.3731		3784.08	97.0226		3784.08	98.439		3784.08	99.169
3786.01	98.6374		3786.01	97.0762		3786.01	98.3828		3786.01	99.4889
3787.93	98.8301		3787.93	97.1141		3787.93	98.5396		3787.93	99.5258
3789.86	98.8672		3789.86	97.1147		3789.86	98.5787		3789.86	99.3323
3791.79	98.8799		3791.79	97.045		3791.79	98.62		3791.79	99.2611
3793.72	98.6056		3793.72	96.941		3793.72	98.6305		3793.72	98.9451
3795.65	98.2912		3795.65	96.8604		3795.65	98.3365		3795.65	98.758
3797.58	98.3308		3797.58	96.8289		3797.58	97.9045		3797.58	98.7309
3799.51	97.4245		3799.51	96.8785		3799.51	98.3858		3799.51	98.4295
3801.43	97.6276		3801.43	96.912		3801.43	98.0046		3801.43	99.1629
3803.36	98.6631		3803.36	96.8849		3803.36	98.1907		3803.36	99.7499
3805.29	97.8414		3805.29	96.8285		3805.29	98.7817		3805.29	99.3408
3807.22	98.3808		3807.22	96.7403		3807.22	98.1178		3807.22	99.5473
3809.15	98.8657		3809.15	96.6265		3809.15	98.2013		3809.15	99.7861
3811.08	98.6004		3811.08	96.5174		3811.08	98.5094		3811.08	99.2425
3813.01	98.1922		3813.01	96.4433		3813.01	98.5238		3813.01	98.4876
3814.93	97.7728		3814.93	96.4153		3814.93	98.381		3814.93	98.2524
3816.86	98.5749		3816.86	96.5004		3816.86	97.933		3816.86	99.0639
3818.79	97.669		3818.79	96.6365		3818.79	98.5091		3818.79	98.8685
3820.72	97.4604		3820.72	96.7611		3820.72	98.0459		3820.72	99.273
3822.65	98.902		3822.65	96.8296		3822.65	97.791		3822.65	100.116
3824.58	98.4108		3824.58	96.7781		3824.58	98.4528		3824.58	99.5668
3826.51	98.5616		3826.51	96.6779		3826.51	98.2017		3826.51	99.3696
3828.44	98.8645		3828.44	96.5599		3828.44	98.1639		3828.44	99.3115
3830.36	98.3471		3830.36	96.449		3830.36	98.5577		3830.36	99.0158
3832.29	98.3125		3832.29	96.5102		3832.29	98.333		3832.29	98.7937
3834.22	98.1067		3834.22	96.6112		3834.22	98.1512		3834.22	98.5682
3836.15	97.6204		3836.15	96.6682		3836.15	98.064		3836.15	98.3281
3838.08	97.6959		3838.08	96.6916		3838.08	97.9486		3838.08	98.9339
3840.01	98.0585		3840.01	96.6919		3840.01	97.6415		3840.01	99.7283
3841.94	98.0951		3841.94	96.7076		3841.94	97.9827		3841.94	99.7712
3843.86	98.441		3843.86	96.7008		3843.86	98.1447		3843.86	99.6895
3845.79	98.7899		3845.79	96.6332		3845.79	98.3264		3845.79	99.4453
3847.72	98.5578		3847.72	96.5812		3847.72	98.4364		3847.72	98.9216
3849.65	97.9619		3849.65	96.5663		3849.65	98.2731		3849.65	98.0994
3851.58	96.8874		3851.58	96.5899		3851.58	98.2328		3851.58	97.577
3853.51	98.3516		3853.51	96.617		3853.51	97.5636		3853.51	99.9544
3855.44	99.0849		3855.44	96.6157		3855.44	97.8462		3855.44	100.669
3857.37	98.542		3857.37	96.6163		3857.37	98.1571		3857.37	99.9084
3859.3	98.1373		3859.3	96.6747		3859.3	98.3366		3859.3	99.1576
3861.22	97.7213		3861.22	96.6774		3861.22	98.2181		3861.22	98.5715
3863.15	97.8295		3863.15	96.6148		3863.15	97.9557		3863.15	98.6532
3865.08	98.6537		3865.08	96.5354		3865.08	97.6539		3865.08	99.2484
3867.01	98.1933		3867.01	96.4347		3867.01	98.1616		3867.01	99.0721
3868.94	97.2385		3868.94	96.3745		3868.94	98.2517		3868.94	98.665
3870.87	98.3035		3870.87	96.4069		3870.87	97.4662		3870.87	99.0971
3872.8	98.2377		3872.8	96.5197		3872.8	98.0458		3872.8	99.4624
3874.72	98.848		3874.72	96.6528		3874.72	97.9974		3874.72	99.797
3876.65	98.6222		3876.65	96.6201		3876.65	98.3195		3876.65	99.5474
3878.58	97.6923		3878.58	96.5306		3878.58	98.5872		3878.58	98.8698
3880.51	98.0125		3880.51	96.5136		3880.51	98.0439		3880.51	98.9185
3882.44	98.3711		3882.44	96.5797		3882.44	98.0021		3882.44	99.1246
3884.37	98.0145		3884.37	96.6824		3884.37	98.2617		3884.37	99.1054
3886.3	99.0761		3886.3	96.7385		3886.3	97.899		3886.3	99.5924
3888.22	98.7224		3888.22	96.7251		3888.22	98.4243		3888.22	99.3108
3890.15	97.8085		3890.15	96.7213		3890.15	98.5461		3890.15	98.7552
3892.08	98.4936		3892.08	96.7163		3892.08	97.9435		3892.08	99.3334
3894.01	98.9072		3894.01	96.7033		3894.01	98.1442		3894.01	99.6415
3895.94	98.3324		3895.94	96.6795		3895.94	98.4554		3895.94	99.1248
3897.87	97.7873		3897.87	96.6612		3897.87	98.4334		3897.87	98.6505
3899.8	97.883		3899.8	96.6741		3899.8	97.9844		3899.8	98.6224
3901.73	97.9484		3901.73	96.7262		3901.73	97.9913		3901.73	99.0018
3903.66	97.9861		3903.66	96.7662		3903.66	97.8665		3903.66	99.6059
3905.58	98.6078		3905.58	96.7779		3905.58	97.8889		3905.58	100.042
3907.51	98.7677		3907.51	96.7648		3907.51	98.3219		3907.51	99.8646
3909.44	98.6543		3909.44	96.7434		3909.44	98.4336		3909.44	99.4189
3911.37	98.6333		3911.37	96.7682		3911.37	98.2526		3911.37	99.1269
3913.3	98.557		3913.3	96.7996		3913.3	98.1547		3913.3	98.8095
3915.23	98.3046		3915.23	96.7837		3915.23	98.172		3915.23	98.7014
3917.16	98.455		3917.16	96.744		3917.16	97.9681		3917.16	98.9835
3919.08	98.6608		3919.08	96.7409		3919.08	98.0075		3919.08	99.1947
3921.01	98.6382		3921.01	96.7914		3921.01	98.1303		3921.01	99.0314
3922.94	98.1917		3922.94	96.8571		3922.94	98.3004		3922.94	98.9235
3924.87	98.4657		3924.87	96.8798		3924.87	98.1691		3924.87	99.1898
3926.8	98.8153		3926.8	96.8427		3926.8	98.3454		3926.8	99.4306
3928.73	98.2981		3928.73	96.7722		3928.73	98.3527		3928.73	99.1644
3930.66	98.205		3930.66	96.7012		3930.66	98.1902		3930.66	99.1651
3932.59	98.6399		3932.59	96.6474		3932.59	98.1055		3932.59	99.4592
3934.51	98.9423		3934.51	96.6165		3934.51	98.2192		3934.51	99.516
3936.44	98.8317		3936.44	96.6167		3936.44	98.3249		3936.44	99.3295
3938.37	98.6395		3938.37	96.6418		3938.37	98.2907		3938.37	99.0584
3940.3	98.3416		3940.3	96.6736		3940.3	98.3775		3940.3	98.9978
3942.23	98.3773		3942.23	96.6963		3942.23	98.1441		3942.23	99.0899
3944.16	98.7514		3944.16	96.7263		3944.16	98.0296		3944.16	99.253
3946.09	98.416		3946.09	96.7459		3946.09	98.1785		3946.09	99.1535
3948.01	98.2544		3948.01	96.7434		3948.01	98.0574		3948.01	99.1165
3949.94	98.693		3949.94	96.7646		3949.94	98.1168		3949.94	99.302
3951.87	98.8131		3951.87	96.8165		3951.87	98.1764		3951.87	99.2687
3953.8	98.6877		3953.8	96.8616		3953.8	98.304		3953.8	99.1757
3955.73	98.6542		3955.73	96.8682		3955.73	98.3405		3955.73	99.1815
3957.66	98.7623		3957.66	96.8588		3957.66	98.4276		3957.66	99.1795
3959.59	98.646		3959.59	96.8458		3959.59	98.5271		3959.59	99.2273
3961.51	98.5421		3961.51	96.8433		3961.51	98.3416		3961.51	99.1882
3963.44	98.7469		3963.44	96.8492		3963.44	98.3035		3963.44	99.1768
3965.37	98.7366		3965.37	96.845		3965.37	98.454		3965.37	99.1967
3967.3	98.6642		3967.3	96.8249		3967.3	98.4687		3967.3	99.2378
3969.23	98.6591		3969.23	96.8127		3969.23	98.2618		3969.23	99.1504
3971.16	98.5612		3971.16	96.8074		3971.16	98.2409		3971.16	99.0486
3973.09	98.4784		3973.09	96.7949		3973.09	98.3254		3973.09	99.0431
3975.02	98.5903		3975.02	96.7763		3975.02	98.3132		3975.02	99.0878
3976.95	98.8013		3976.95	96.7582		3976.95	98.2854		3976.95	99.1848
3978.87	98.7468		3978.87	96.755		3978.87	98.2701		3978.87	99.1327
3980.8	98.6324		3980.8	96.763		3980.8	98.2606		3980.8	99.0421
3982.73	98.7084		3982.73	96.7795		3982.73	98.2443		3982.73	99.119
3984.66	98.8351		3984.66	96.8032		3984.66	98.2905		3984.66	99.2673
3986.59	98.8419		3986.59	96.8561		3986.59	98.2658		3986.59	99.2524
3988.52	98.6937		3988.52	96.8826		3988.52	98.2637		3988.52	99.0789
3990.45	98.6459		3990.45	96.9078		3990.45	98.3021		3990.45	99.0228
3992.37	98.7901		3992.37	96.9225		3992.37	98.4085		3992.37	99.0063
3994.3	98.8862		3994.3	96.9125		3994.3	98.2562		3994.3	99.0397
3996.23	98.8396		3996.23	96.9443		3996.23	98.1771		3996.23	99.1162
3998.16	98.8013		3998.16	97.0237		3998.16	98.2581		3998.16	99.0877
4000.09	98.806		4000.09	97.0383		4000.09	98.3676		4000.09	99.1548

## Sheet: Figure 2e
E (kV)	Intensity (a.u)
0	0
0.01	0
0.02	0
0.03	0
0.04	0
0.05	0
0.06	0
0.07	0
0.08	0
0.09	0
0.1	0
0.11	1
0.12	6
0.13	24
0.14	74
0.15	203
0.16	439
0.17	663
0.18	880
0.19	1350
0.2	1918
0.21	3299
0.22	6254
0.23	10936
0.24	17924
0.25	25892
0.26	31686
0.27	33227
0.28	28861
0.29	21289
0.3	12904
0.31	7202
0.32	3816
0.33	2566
0.34	2621
0.35	3245
0.36	4529
0.37	5601
0.38	6247
0.39	6234
0.4	5133
0.41	3905
0.42	2725
0.43	1864
0.44	1428
0.45	1414
0.46	1735
0.47	2517
0.48	3721
0.49	5334
0.5	7154
0.51	8552
0.52	9099
0.53	8284
0.54	6629
0.55	4522
0.56	2998
0.57	1903
0.58	1275
0.59	1063
0.6	915
0.61	891
0.62	894
0.63	972
0.64	917
0.65	985
0.66	992
0.67	999
0.68	972
0.69	1004
0.7	985
0.71	1024
0.72	1022
0.73	1018
0.74	982
0.75	1046
0.76	1051
0.77	1013
0.78	1059
0.79	1062
0.8	1016
0.81	1097
0.82	1093
0.83	1169
0.84	1166
0.85	1116
0.86	1226
0.87	1181
0.88	1142
0.89	1247
0.9	1116
0.91	1062
0.92	1095
0.93	1193
0.94	1098
0.95	1154
0.96	1211
0.97	1265
0.98	1426
0.99	1727
1	2125
1.01	2632
1.02	3173
1.03	3631
1.04	3717
1.05	3635
1.06	3194
1.07	2720
1.08	2298
1.09	1796
1.1	1430
1.11	1280
1.12	1207
1.13	1231
1.14	1141
1.15	1179
1.16	1132
1.17	1165
1.18	1165
1.19	1138
1.2	1190
1.21	1218
1.22	1195
1.23	1161
1.24	1203
1.25	1223
1.26	1231
1.27	1191
1.28	1261
1.29	1209
1.3	1262
1.31	1180
1.32	1173
1.33	1140
1.34	1160
1.35	1174
1.36	1088
1.37	1200
1.38	1136
1.39	1151
1.4	1216
1.41	1192
1.42	1204
1.43	1205
1.44	1208
1.45	1250
1.46	1235
1.47	1175
1.48	1256
1.49	1185
1.5	1269
1.51	1206
1.52	1273
1.53	1411
1.54	1376
1.55	1545
1.56	1639
1.57	1944
1.58	1941
1.59	2017
1.6	2090
1.61	2044
1.62	1966
1.63	1838
1.64	1740
1.65	1558
1.66	1413
1.67	1356
1.68	1248
1.69	1336
1.7	1315
1.71	1323
1.72	1395
1.73	1420
1.74	1375
1.75	1380
1.76	1404
1.77	1349
1.78	1282
1.79	1352
1.8	1193
1.81	1214
1.82	1218
1.83	1188
1.84	1188
1.85	1188
1.86	1173
1.87	1143
1.88	1111
1.89	1131
1.9	1177
1.91	1212
1.92	1203
1.93	1328
1.94	1441
1.95	1633
1.96	1883
1.97	2323
1.98	2947
1.99	3864
2	5216
2.01	6999
2.02	8663
2.03	10216
2.04	11709
2.05	12396
2.06	12513
2.07	12377
2.08	11675
2.09	10899
2.1	10216
2.11	9595
2.12	9176
2.13	8362
2.14	7661
2.15	6765
2.16	5509
2.17	4401
2.18	3388
2.19	2557
2.2	2005
2.21	1525
2.22	1245
2.23	1101
2.24	1069
2.25	1037
2.26	1047
2.27	1141
2.28	1162
2.29	1333
2.3	1350
2.31	1440
2.32	1572
2.33	1540
2.34	1542
2.35	1419
2.36	1320
2.37	1246
2.38	1162
2.39	1082
2.4	895
2.41	906
2.42	827
2.43	865
2.44	836
2.45	835
2.46	848
2.47	785
2.48	825
2.49	833
2.5	820
2.51	823
2.52	887
2.53	861
2.54	946
2.55	950
2.56	1042
2.57	1030
2.58	1188
2.59	1307
2.6	1387
2.61	1389
2.62	1555
2.63	1561
2.64	1500
2.65	1394
2.66	1406
2.67	1214
2.68	1179
2.69	1083
2.7	1021
2.71	962
2.72	893
2.73	877
2.74	876
2.75	834
2.76	874
2.77	767
2.78	792
2.79	811
2.8	818
2.81	802
2.82	773
2.83	806
2.84	811
2.85	814
2.86	770
2.87	683
2.88	770
2.89	731
2.9	741
2.91	731
2.92	683
2.93	709
2.94	692
2.95	692
2.96	713
2.97	691
2.98	701
2.99	712
3	710
3.01	676
3.02	701
3.03	666
3.04	705
3.05	674
3.06	696
3.07	687
3.08	678
3.09	693
3.1	722
3.11	646
3.12	665
3.13	685
3.14	670
3.15	694
3.16	728
3.17	650
3.18	654
3.19	681
3.2	652
3.21	662
3.22	658
3.23	701
3.24	687
3.25	693
3.26	694
3.27	663
3.28	658
3.29	671
3.3	695
3.31	721
3.32	705
3.33	677
3.34	653
3.35	716
3.36	676
3.37	679
3.38	633
3.39	659
3.4	652
3.41	654
3.42	624
3.43	632
3.44	588
3.45	618
3.46	619
3.47	591
3.48	643
3.49	627
3.5	621
3.51	599
3.52	645
3.53	636
3.54	631
3.55	622
3.56	602
3.57	654
3.58	624
3.59	632
3.6	657
3.61	729
3.62	749
3.63	763
3.64	835
3.65	936
3.66	1023
3.67	1078
3.68	1117
3.69	1158
3.7	1150
3.71	1106
3.72	1100
3.73	972
3.74	980
3.75	856
3.76	759
3.77	727
3.78	708
3.79	601
3.8	637
3.81	612
3.82	601
3.83	572
3.84	517
3.85	542
3.86	532
3.87	557
3.88	594
3.89	602
3.9	538
3.91	567
3.92	602
3.93	569
3.94	610
3.95	614
3.96	578
3.97	568
3.98	567
3.99	628
4	592
4.01	587
4.02	614
4.03	567
4.04	600
4.05	588
4.06	550
4.07	604
4.08	556
4.09	546
4.1	558
4.11	564
4.12	540
4.13	512
4.14	515
4.15	520
4.16	510
4.17	506
4.18	550
4.19	489
4.2	531
4.21	527
4.22	530
4.23	543
4.24	500
4.25	532
4.26	502
4.27	530
4.28	488
4.29	520
4.3	507
4.31	491
4.32	484
4.33	496
4.34	508
4.35	492
4.36	473
4.37	528
4.38	504
4.39	536
4.4	506
4.41	479
4.42	493
4.43	479
4.44	474
4.45	510
4.46	472
4.47	481
4.48	524
4.49	460
4.5	493
4.51	496
4.52	459
4.53	497
4.54	479
4.55	476
4.56	489
4.57	511
4.58	450
4.59	477
4.6	479
4.61	457
4.62	464
4.63	485
4.64	452
4.65	447
4.66	474
4.67	453
4.68	463
4.69	465
4.7	464
4.71	447
4.72	431
4.73	443
4.74	450
4.75	475
4.76	436
4.77	466
4.78	454
4.79	459
4.8	433
4.81	428
4.82	430
4.83	409
4.84	447
4.85	441
4.86	436
4.87	474
4.88	478
4.89	448
4.9	456
4.91	420
4.92	445
4.93	445
4.94	447
4.95	434
4.96	397
4.97	435
4.98	389
4.99	440
5	446
5.01	453
5.02	424
5.03	446
5.04	412
5.05	428
5.06	448
5.07	377
5.08	396
5.09	434
5.1	414
5.11	432
5.12	404
5.13	472
5.14	395
5.15	414
5.16	412
5.17	420
5.18	431
5.19	410
5.2	372
5.21	407
5.22	408
5.23	410
5.24	435
5.25	434
5.26	409
5.27	395
5.28	462
5.29	373
5.3	429
5.31	390
5.32	443
5.33	398
5.34	410
5.35	406
5.36	380
5.37	400
5.38	374
5.39	391
5.4	364
5.41	423
5.42	370
5.43	388
5.44	383
5.45	379
5.46	384
5.47	362
5.48	390
5.49	389
5.5	415
5.51	371
5.52	361
5.53	363
5.54	378
5.55	358
5.56	385
5.57	386
5.58	375
5.59	374
5.6	385
5.61	370
5.62	343
5.63	400
5.64	350
5.65	352
5.66	359
5.67	370
5.68	387
5.69	378
5.7	385
5.71	336
5.72	400
5.73	371
5.74	345
5.75	356
5.76	367
5.77	331
5.78	356
5.79	350
5.8	365
5.81	353
5.82	377
5.83	342
5.84	372
5.85	315
5.86	384
5.87	381
5.88	388
5.89	355
5.9	368
5.91	380
5.92	335
5.93	331
5.94	325
5.95	367
5.96	336
5.97	384
5.98	329
5.99	328
6	330
6.01	335
6.02	361
6.03	366
6.04	305
6.05	327
6.06	325
6.07	332
6.08	346
6.09	347
6.1	326
6.11	300
6.12	351
6.13	341
6.14	318
6.15	292
6.16	325
6.17	354
6.18	324
6.19	316
6.2	304
6.21	317
6.22	345
6.23	327
6.24	333
6.25	297
6.26	335
6.27	317
6.28	319
6.29	362
6.3	354
6.31	318
6.32	321
6.33	315
6.34	339
6.35	359
6.36	342
6.37	318
6.38	347
6.39	348
6.4	333
6.41	359
6.42	313
6.43	327
6.44	322
6.45	318
6.46	334
6.47	334
6.48	349
6.49	301
6.5	313
6.51	325
6.52	318
6.53	304
6.54	304
6.55	330
6.56	290
6.57	276
6.58	302
6.59	278
6.6	279
6.61	278
6.62	304
6.63	294
6.64	285
6.65	278
6.66	279
6.67	312
6.68	260
6.69	297
6.7	307
6.71	319
6.72	288
6.73	298
6.74	310
6.75	287
6.76	305
6.77	263
6.78	273
6.79	277
6.8	285
6.81	260
6.82	281
6.83	303
6.84	307
6.85	268
6.86	290
6.87	275
6.88	269
6.89	265
6.9	248
6.91	284
6.92	286
6.93	278
6.94	282
6.95	288
6.96	266
6.97	289
6.98	292
6.99	271
7	290
7.01	270
7.02	274
7.03	276
7.04	274
7.05	268
7.06	257
7.07	278
7.08	278
7.09	267
7.1	250
7.11	260
7.12	253
7.13	271
7.14	276
7.15	284
7.16	272
7.17	225
7.18	254
7.19	286
7.2	257
7.21	226
7.22	331
7.23	271
7.24	262
7.25	264
7.26	254
7.27	260
7.28	254
7.29	279
7.3	279
7.31	262
7.32	281
7.33	261
7.34	293
7.35	254
7.36	277
7.37	289
7.38	289
7.39	285
7.4	263
7.41	293
7.42	287
7.43	261
7.44	332
7.45	269
7.46	269
7.47	276
7.48	293
7.49	278
7.5	276
7.51	304
7.52	286
7.53	286
7.54	302
7.55	211
7.56	257
7.57	238
7.58	252
7.59	241
7.6	228
7.61	249
7.62	231
7.63	269
7.64	248
7.65	252
7.66	223
7.67	238
7.68	243
7.69	235
7.7	234
7.71	255
7.72	232
7.73	260
7.74	241
7.75	256
7.76	225
7.77	261
7.78	220
7.79	210
7.8	227
7.81	219
7.82	230
7.83	244
7.84	223
7.85	225
7.86	216
7.87	209
7.88	236
7.89	233
7.9	227
7.91	228
7.92	213
7.93	259
7.94	257
7.95	241
7.96	239
7.97	272
7.98	263
7.99	283
8	258
8.01	272
8.02	240
8.03	268
8.04	274
8.05	282
8.06	271
8.07	243
8.08	264
8.09	216
8.1	259
8.11	228
8.12	229
8.13	251
8.14	253
8.15	242
8.16	239
8.17	239
8.18	255
8.19	272
8.2	240
8.21	238
8.22	270
8.23	286
8.24	297
8.25	270
8.26	312
8.27	298
8.28	251
8.29	287
8.3	311
8.31	255
8.32	277
8.33	287
8.34	264
8.35	252
8.36	231
8.37	227
8.38	229
8.39	225
8.4	241
8.41	216
8.42	194
8.43	229
8.44	206
8.45	192
8.46	195
8.47	174
8.48	228
8.49	229
8.5	209
8.51	224
8.52	222
8.53	199
8.54	214
8.55	215
8.56	217
8.57	194
8.58	214
8.59	207
8.6	239
8.61	216
8.62	216
8.63	187
8.64	231
8.65	212
8.66	219
8.67	205
8.68	184
8.69	186
8.7	187
8.71	199
8.72	194
8.73	224
8.74	181
8.75	192
8.76	183
8.77	211
8.78	174
8.79	208
8.8	210
8.81	213
8.82	176
8.83	209
8.84	168
8.85	209
8.86	190
8.87	220
8.88	179
8.89	191
8.9	195
8.91	189
8.92	205
8.93	211
8.94	191
8.95	175
8.96	199
8.97	198
8.98	210
8.99	161
9	202
9.01	175
9.02	170
9.03	164
9.04	216
9.05	197
9.06	179
9.07	172
9.08	187
9.09	192
9.1	170
9.11	200
9.12	197
9.13	208
9.14	205
9.15	205
9.16	190
9.17	179
9.18	195
9.19	186
9.2	190
9.21	193
9.22	206
9.23	207
9.24	224
9.25	231
9.26	260
9.27	332
9.28	344
9.29	380
9.3	429
9.31	501
9.32	589
9.33	634
9.34	718
9.35	889
9.36	953
9.37	1052
9.38	1197
9.39	1301
9.4	1383
9.41	1508
9.42	1540
9.43	1604
9.44	1593
9.45	1600
9.46	1466
9.47	1466
9.48	1326
9.49	1236
9.5	1117
9.51	1025
9.52	898
9.53	809
9.54	679
9.55	551
9.56	460
9.57	438
9.58	384
9.59	272
9.6	264
9.61	239
9.62	251
9.63	193
9.64	207
9.65	179
9.66	165
9.67	175
9.68	207
9.69	184
9.7	179
9.71	168
9.72	152
9.73	169
9.74	170
9.75	142
9.76	142
9.77	180
9.78	155
9.79	136
9.8	166
9.81	168
9.82	158
9.83	161
9.84	159
9.85	164
9.86	164
9.87	157
9.88	152
9.89	152
9.9	151
9.91	163
9.92	160
9.93	150
9.94	142
9.95	148
9.96	149
9.97	163
9.98	164
9.99	150
10	179
10.01	155
10.02	147
10.03	137
10.04	154
10.05	160
10.06	152
10.07	153
10.08	154
10.09	142
10.1	122
10.11	147
10.12	150
10.13	147
10.14	134
10.15	154
10.16	143
10.17	142
10.18	140
10.19	156
10.2	167
10.21	133
10.22	138
10.23	155
10.24	134
10.25	120
10.26	146
10.27	143
10.28	156
10.29	143
10.3	153
10.31	162
10.32	122
10.33	153
10.34	155
10.35	132
10.36	157
10.37	113
10.38	152
10.39	160
10.4	130
10.41	129
10.42	122
10.43	144
10.44	138
10.45	128
10.46	136
10.47	149
10.48	150
10.49	129
10.5	109
10.51	158
10.52	140
10.53	141
10.54	114
10.55	139
10.56	148
10.57	135
10.58	133
10.59	139
10.6	135
10.61	127
10.62	142
10.63	131
10.64	139
10.65	145
10.66	118
10.67	133
10.68	159
10.69	148
10.7	134
10.71	128
10.72	158
10.73	136
10.74	153
10.75	154
10.76	147
10.77	139
10.78	153
10.79	189
10.8	179
10.81	168
10.82	188
10.83	170
10.84	180
10.85	193
10.86	167
10.87	200
10.88	201
10.89	171
10.9	189
10.91	212
10.92	205
10.93	212
10.94	222
10.95	235
10.96	278
10.97	294
10.98	377
10.99	342
11	409
11.01	437
11.02	454
11.03	548
11.04	533
11.05	526
11.06	530
11.07	549
11.08	549
11.09	579
11.1	581
11.11	538
11.12	553
11.13	526
11.14	486
11.15	510
11.16	444
11.17	412
11.18	440
11.19	420
11.2	446
11.21	456
11.22	459
11.23	447
11.24	431
11.25	429
11.26	416
11.27	394
11.28	379
11.29	396
11.3	323
11.31	323
11.32	309
11.33	277
11.34	227
11.35	232
11.36	223
11.37	200
11.38	175
11.39	178
11.4	154
11.41	143
11.42	125
11.43	136
11.44	132
11.45	113
11.46	144
11.47	122
11.48	126
11.49	138
11.5	145
11.51	124
11.52	132
11.53	123
11.54	130
11.55	137
11.56	124
11.57	148
11.58	117
11.59	137
11.6	138
11.61	118
11.62	113
11.63	122
11.64	100
11.65	122
11.66	96
11.67	108
11.68	103
11.69	102
11.7	122
11.71	94
11.72	105
11.73	120
11.74	89
11.75	95
11.76	88
11.77	113
11.78	118
11.79	106
11.8	101
11.81	105
11.82	94
11.83	94
11.84	93
11.85	97
11.86	91
11.87	86
11.88	101
11.89	104
11.9	111
11.91	85
11.92	93
11.93	85
11.94	90
11.95	89
11.96	82
11.97	93
11.98	97
11.99	71
12	99
12.01	85
12.02	79
12.03	90
12.04	93
12.05	99
12.06	96
12.07	86
12.08	94
12.09	91
12.1	97
12.11	91
12.12	96
12.13	90
12.14	94
12.15	73
12.16	106
12.17	84
12.18	82
12.19	93
12.2	103
12.21	90
12.22	96
12.23	85
12.24	102
12.25	94
12.26	86
12.27	90
12.28	92
12.29	93
12.3	97
12.31	89
12.32	89
12.33	95
12.34	97
12.35	79
12.36	72
12.37	89
12.38	85
12.39	87
12.4	73
12.41	87
12.42	82
12.43	82
12.44	95
12.45	78
12.46	92
12.47	93
12.48	84
12.49	96
12.5	81
12.51	106
12.52	88
12.53	88
12.54	83
12.55	90
12.56	83
12.57	81
12.58	87
12.59	70
12.6	72
12.61	63
12.62	90
12.63	74
12.64	102
12.65	63
12.66	77
12.67	82
12.68	81
12.69	72
12.7	81
12.71	84
12.72	81
12.73	80
12.74	76
12.75	69
12.76	76
12.77	92
12.78	85
12.79	99
12.8	82
12.81	94
12.82	97
12.83	117
12.84	100
12.85	107
12.86	112
12.87	129
12.88	118
12.89	163
12.9	114
12.91	156
12.92	166
12.93	153
12.94	143
12.95	128
12.96	131
12.97	165
12.98	147
12.99	129
13	136
13.01	122
13.02	95
13.03	128
13.04	130
13.05	99
13.06	86
13.07	82
13.08	77
13.09	105
13.1	68
13.11	88
13.12	76
13.13	94
13.14	85
13.15	76
13.16	74
13.17	70
13.18	102
13.19	89
13.2	78
13.21	81
13.22	90
13.23	87
13.24	100
13.25	83
13.26	88
13.27	82
13.28	93
13.29	81
13.3	98
13.31	97
13.32	95
13.33	77
13.34	79
13.35	78
13.36	80
13.37	67
13.38	84
13.39	69
13.4	80
13.41	73
13.42	78
13.43	88
13.44	68
13.45	72
13.46	66
13.47	86
13.48	58
13.49	71
13.5	76
13.51	76
13.52	70
13.53	56
13.54	83
13.55	58
13.56	65
13.57	63
13.58	85
13.59	61
13.6	56
13.61	59
13.62	70
13.63	55
13.64	55
13.65	68
13.66	71
13.67	66
13.68	79
13.69	63
13.7	72
13.71	53
13.72	68
13.73	57
13.74	67
13.75	56
13.76	54
13.77	50
13.78	67
13.79	57
13.8	58
13.81	64
13.82	65
13.83	64
13.84	49
13.85	48
13.86	65
13.87	52
13.88	54
13.89	53
13.9	57
13.91	75
13.92	64
13.93	68
13.94	65
13.95	48
13.96	53
13.97	53
13.98	72
13.99	67
14	55
14.01	61
14.02	60
14.03	73
14.04	51
14.05	50
14.06	54
14.07	53
14.08	62
14.09	53
14.1	64
14.11	59
14.12	60
14.13	55
14.14	47
14.15	50
14.16	48
14.17	46
14.18	54
14.19	53
14.2	64
14.21	54
14.22	46
14.23	47
14.24	64
14.25	51
14.26	53
14.27	39
14.28	44
14.29	52
14.3	49
14.31	48
14.32	58
14.33	50
14.34	60
14.35	49
14.36	52
14.37	59
14.38	47
14.39	49
14.4	52
14.41	41
14.42	58
14.43	42
14.44	60
14.45	45
14.46	56
14.47	55
14.48	50
14.49	42
14.5	46
14.51	31
14.52	58
14.53	62
14.54	57
14.55	52
14.56	60
14.57	41
14.58	43
14.59	45
14.6	58
14.61	48
14.62	66
14.63	38
14.64	49
14.65	43
14.66	49
14.67	44
14.68	39
14.69	39
14.7	45
14.71	52
14.72	52
14.73	46
14.74	52
14.75	40
14.76	48
14.77	41
14.78	39
14.79	35
14.8	41
14.81	52
14.82	55
14.83	45
14.84	51
14.85	43
14.86	53
14.87	42
14.88	58
14.89	40
14.9	43
14.91	54
14.92	57
14.93	44
14.94	42
14.95	39
14.96	37
14.97	54
14.98	43
14.99	46
15	48
15.01	59
15.02	38
15.03	43
15.04	42
15.05	45
15.06	52
15.07	47
15.08	36
15.09	53
15.1	51
15.11	36
15.12	42
15.13	39
15.14	43
15.15	57
15.16	33
15.17	41
15.18	44
15.19	52
15.2	35
15.21	34
15.22	41
15.23	35
15.24	45
15.25	33
15.26	34
15.27	36
15.28	33
15.29	37
15.3	52
15.31	42
15.32	43
15.33	29
15.34	36
15.35	32
15.36	42
15.37	39
15.38	37
15.39	48
15.4	39
15.41	52
15.42	42
15.43	34
15.44	47
15.45	34
15.46	42
15.47	44
15.48	31
15.49	26
15.5	46
15.51	29
15.52	40
15.53	36
15.54	38
15.55	38
15.56	34
15.57	33
15.58	32
15.59	35
15.6	33
15.61	40
15.62	42
15.63	30
15.64	38
15.65	42
15.66	43
15.67	30
15.68	39
15.69	54
15.7	43
15.71	40
15.72	28
15.73	45
15.74	34
15.75	42
15.76	28
15.77	42
15.78	29
15.79	38
15.8	43
15.81	35
15.82	28
15.83	33
15.84	30
15.85	37
15.86	25
15.87	28
15.88	48
15.89	34
15.9	51
15.91	32
15.92	27
15.93	37
15.94	35
15.95	38
15.96	33
15.97	40
15.98	30
15.99	33
16	34
16.01	29
16.02	33
16.03	28
16.04	43
16.05	26
16.06	45
16.07	23
16.08	31
16.09	24
16.1	27
16.11	40
16.12	37
16.13	31
16.14	36
16.15	41
16.16	38
16.17	38
16.18	35
16.19	29
16.2	31
16.21	38
16.22	32
16.23	34
16.24	36
16.25	36
16.26	30
16.27	27
16.28	29
16.29	38
16.3	36
16.31	39
16.32	34
16.33	24
16.34	29
16.35	28
16.36	27
16.37	31
16.38	37
16.39	28
16.4	32
16.41	38
16.42	24
16.43	36
16.44	35
16.45	31
16.46	28
16.47	16
16.48	35
16.49	33
16.5	30
16.51	31
16.52	29
16.53	22
16.54	26
16.55	27
16.56	32
16.57	32
16.58	32
16.59	32
16.6	36
16.61	31
16.62	31
16.63	22
16.64	23
16.65	29
16.66	24
16.67	26
16.68	29
16.69	33
16.7	24
16.71	36
16.72	20
16.73	29
16.74	33
16.75	25
16.76	21
16.77	31
16.78	24
16.79	19
16.8	25
16.81	16
16.82	30
16.83	26
16.84	21
16.85	26
16.86	32
16.87	27
16.88	29
16.89	25
16.9	21
16.91	24
16.92	27
16.93	26
16.94	19
16.95	25
16.96	28
16.97	22
16.98	29
16.99	24
17	27
17.01	26
17.02	23
17.03	27
17.04	29
17.05	33
17.06	25
17.07	26
17.08	24
17.09	15
17.1	20
17.11	33
17.12	24
17.13	23
17.14	22
17.15	30
17.16	15
17.17	32
17.18	24
17.19	21
17.2	27
17.21	24
17.22	20
17.23	20
17.24	34
17.25	18
17.26	23
17.27	25
17.28	33
17.29	23
17.3	22
17.31	20
17.32	25
17.33	29
17.34	27
17.35	26
17.36	34
17.37	15
17.38	18
17.39	22
17.4	27
17.41	23
17.42	22
17.43	33
17.44	19
17.45	25
17.46	11
17.47	25
17.48	19
17.49	15
17.5	20
17.51	19
17.52	20
17.53	29
17.54	19
17.55	13
17.56	28
17.57	28
17.58	31
17.59	14
17.6	24
17.61	16
17.62	21
17.63	21
17.64	22
17.65	25
17.66	23
17.67	26
17.68	16
17.69	15
17.7	26
17.71	23
17.72	26
17.73	25
17.74	21
17.75	21
17.76	17
17.77	15
17.78	21
17.79	23
17.8	19
17.81	13
17.82	18
17.83	29
17.84	19
17.85	17
17.86	12
17.87	18
17.88	16
17.89	20
17.9	18
17.91	22
17.92	23
17.93	23
17.94	23
17.95	20
17.96	21
17.97	18
17.98	14
17.99	9
18	16
18.01	22
18.02	15
18.03	22
18.04	16
18.05	20
18.06	20
18.07	19
18.08	18
18.09	15
18.1	23
18.11	17
18.12	15
18.13	23
18.14	11
18.15	21
18.16	22
18.17	21
18.18	15
18.19	17
18.2	27
18.21	19
18.22	12
18.23	15
18.24	9
18.25	10
18.26	21
18.27	18
18.28	17
18.29	13
18.3	14
18.31	9
18.32	11
18.33	23
18.34	11
18.35	17
18.36	12
18.37	18
18.38	16
18.39	22
18.4	20
18.41	14
18.42	24
18.43	13
18.44	14
18.45	25
18.46	11
18.47	8
18.48	22
18.49	16
18.5	10
18.51	15
18.52	16
18.53	19
18.54	22
18.55	14
18.56	19
18.57	15
18.58	22
18.59	18
18.6	14
18.61	17
18.62	12
18.63	21
18.64	9
18.65	19
18.66	12
18.67	12
18.68	8
18.69	10
18.7	8
18.71	9
18.72	12
18.73	16
18.74	16
18.75	14
18.76	12
18.77	8
18.78	9
18.79	17
18.8	10
18.81	16
18.82	15
18.83	24
18.84	17
18.85	17
18.86	14
18.87	14
18.88	11
18.89	12
18.9	14
18.91	10
18.92	12
18.93	17
18.94	12
18.95	14
18.96	12
18.97	12
18.98	4
18.99	9
19	12
19.01	8
19.02	13
19.03	16
19.04	15
19.05	18
19.06	17
19.07	8
19.08	7
19.09	8
19.1	7
19.11	15
19.12	14
19.13	14
19.14	10
19.15	17
19.16	8
19.17	12
19.18	9
19.19	8
19.2	16
19.21	7
19.22	12
19.23	17
19.24	9
19.25	10
19.26	10
19.27	6
19.28	8
19.29	10
19.3	10
19.31	8
19.32	10
19.33	8
19.34	9
19.35	9
19.36	12
19.37	7
19.38	16
19.39	11
19.4	10
19.41	12
19.42	6
19.43	6
19.44	9
19.45	7
19.46	12
19.47	9
19.48	8
19.49	4
19.5	4
19.51	10
19.52	10
19.53	8
19.54	6
19.55	7
19.56	15
19.57	8
19.58	6
19.59	9
19.6	11
19.61	5
19.62	8
19.63	8
19.64	7
19.65	8
19.66	3
19.67	8
19.68	8
19.69	2
19.7	3
19.71	9
19.72	6
19.73	8
19.74	5
19.75	8
19.76	6
19.77	3
19.78	3
19.79	5
19.8	6
19.81	1
19.82	8
19.83	7
19.84	8
19.85	9
19.86	2
19.87	7
19.88	3
19.89	4
19.9	4
19.91	4
19.92	3
19.93	5
19.94	6
19.95	3
19.96	3
19.97	5
19.98	2
[truncated: 2,097 more rows]

## Sheet: Figure 2f
OSPP				OSPPB					OSPP				OSPPB
Frequency (Hz)	G'(Pa)	G''(Pa)		Frequency (Hz)	G'(Pa)	G''(Pa)			Frequency (Hz)	G'(Pa)	G''(Pa)		Frequency (Hz)	G'(Pa)	G''(Pa)
0.1	69.1	21.53		10	329.9	71.5			5	122.1	32.18		5	393	36.27
0.1259	77.12	22.89		7.943	351.3	70.94			10	119.3	30.6		10	356.6	58.06
0.1585	81.85	22.57		6.31	362.6	67.7			15	120	28.91		15	352.1	51.83
0.1995	86.53	23.19		5.012	366.6	63.8			20	120.4	28.92		20	351.6	51.84
0.2512	91	23.69		3.981	366.5	59.92			25	120.7	28.91		25	351.6	51.81
0.3162	95.3	24.11		3.162	364.3	56.46			30	121	28.93		30	351.6	51.66
0.3981	99.76	24.68		2.512	361.1	53.41			35	121.3	28.92		35	351.8	51.53
0.5012	104.2	25.28		1.995	357.4	50.8			40	121.6	28.94		40	351.9	51.35
0.631	108.4	26.02		1.585	353.6	48.48			45	121.9	28.93		45	352	51.28
0.7943	112.7	26.67		1.259	349.1	46.29			50	122.2	28.94		50	352.2	51.13
1	116.9	27.41		1	345.3	44.63			55	122.5	28.94		55	352.4	50.94
1.259	120.9	28.28		0.7943	341.4	43.08			60	122.7	28.93		60	352.5	50.78
1.585	124.8	29.24		0.631	337.6	42.12			65	123	28.95		65	352.6	50.71
1.995	128.3	30.27		0.5012	334	40.8			70	123.3	28.95		70	352.8	50.56
2.512	131.2	31.38		0.3981	330.5	39.95			75	123.5	28.95		75	352.9	50.43
3.162	133.2	32.6		0.3162	326.9	39.25			80	123.7	28.95		80	353	50.28
3.981	133.1	33.95		0.2512	323.9	37.61			85	124	28.96		85	353.1	50.14
5.012	129.4	35.34		0.1995	319.7	37.99			90	124.2	28.96		90	353.3	50.03
6.31	120	36.25		0.1585	317.9	37.66			95	124.4	28.96		95	353.3	49.88
7.943	102.3	36.32		0.1259	311.1	39.55			100	124.6	28.96		100	353.5	49.78
10	74.77	24.14		0.1	310.3	39.1			105	124.8	28.98		105	353.5	49.7
									110	125	28.98		110	353.6	49.58
									115	125.2	28.97		115	353.7	49.43
									120	125.4	28.99		120	353.8	49.35
									125	125.6	28.96		125	353.9	49.26
									130	125.8	28.98		130	353.9	49.14
									135	126	28.99		135	354	49.05
									140	126.2	28.98		140	354.1	48.92
									145	126.4	29		145	354.1	48.82
									150	126.5	29		150	354.2	48.78
									155	126.7	29		155	354.2	48.66
									160	126.9	29		160	354.3	48.6
									165	127.1	29.01		165	354.3	48.48
									170	127.2	29.01		170	354.4	48.43
									175	127.4	29.02		175	354.4	48.38
									180	127.5	29.03		180	354.5	48.24
									185	127.7	29.02		185	354.6	48.14
									190	127.9	29.03		190	354.6	48.01
									195	128	29.02		195	354.6	47.95
									200	128.2	29.03		200	354.6	47.92
									205	128.3	29.04		205	354.7	47.79
									210	128.4	29.06		210	354.7	47.78
									215	128.6	29.03		215	354.6	47.73
									220	128.7	29.06		220	354.7	47.6
									225	128.9	29.05		225	354.7	47.65
									230	129	29.06		230	354.6	47.59
									235	129.1	29.05		235	354.7	47.52
									240	129.3	29.05		240	354.7	47.46
									245	129.4	29.08		245	354.7	47.39
									250	129.5	29.08		250	354.8	47.32
									255	129.7	29.07		255	354.8	47.28
									260	129.8	29.06		260	354.8	47.23
									265	129.9	29.09		265	354.8	47.17
									270	130	29.07		270	354.8	47.15
									275	130.2	29.08		275	354.7	47.12
									280	130.3	29.1		280	354.7	47.13
									285	130.4	29.08		285	354.7	47.05
									290	130.5	29.1		290	354.7	47.04
									295	130.6	29.11		295	354.7	46.96
									300	130.8	29.1		300	354.7	46.94

## Sheet: Figure 2g
OSPP			OSPPB
Shear rate (S-1)	Viscosity (Pa·s)		Shear rate (S-1)	Viscosity (Pa·s)
0.1	147.1		0.106	369.6
0.13	136.4		0.126	323
0.16	115.1		0.158	248.3
0.2	96.81		0.2	196.6
0.25	81.54		0.251	159.8
0.32	69.36		0.316	132
0.4	59.65		0.398	109.8
0.5	51.62		0.501	92.31
0.63	45.22		0.631	78.37
0.79	40.09		0.794	65.32
1	35.67		1.001	55.55
1.26	32.11		1.259	46.75
1.59	28.95		1.585	37.62
2	25.91		1.995	30.3
2.51	23.13		2.512	25.21
3.16	20.52		3.162	21.4
3.98	17.88		3.981	18.34
5.01	15.43		5.012	15.63
6.31	13.21		6.31	13.34
7.94	11.27		7.944	11.34
10	9.59		10	9.635
12.59	8.14		12.59	8.171
15.85	6.92		15.85	6.937
19.95	5.88		19.95	5.885
25.12	5		25.12	5.001
31.62	4.25		31.62	4.252
39.81	3.63		39.81	3.621
50.12	3.1		50.12	3.088
63.1	2.65		63.1	2.638
79.44	2.27		79.44	2.256
100	1.95		100	1.936

## Sheet: Figure 3b
PBS				H2O2				pH				H2O2+pH
Frequency (Hz)	G'(Pa)	G''(Pa)		Frequency (Hz)	G'(Pa)	G''(Pa)		Frequency (Hz)	G'(Pa)	G''(Pa)		Frequency (Hz)	G'(Pa)	G''(Pa)
10	634.25	25.0014		10	595.16	3.43078		10	560.67	2.5638		10	508.04	2.0813
6.30573	416.32	24.9922		6.30573	278.97	2.08594		6.30573	256.61	2.1655		6.30573	209.95	1.9887
3.98089	289.5	24.3104		3.98089	153.25	2.30538		3.98089	135.81	2.1771		3.98089	91.131	1.5703
2.51592	239.34	24.0688		2.51592	103.36	2.19874		2.51592	88.09	2.2108		2.51592	44.07	1.5915
1.58599	219.36	23.4854		1.58599	83.451	2.01826		1.58599	69.447	1.8141		1.58599	25.23	1.225
1	211.77	23.3184		1	75.811	2.42696		1	62.597	1.73502		1	17.904	1.1271
0.63057	209.28	23.462		0.63057	73.057	2.54322		0.63057	60.686	1.7582		0.63057	15.154	1.0546
0.39809	209.23	23.8901		0.39809	69.024	2.89074		0.39809	61.231	2.0768		0.39809	14.353	1.0291
0.25159	210.88	24.7419		0.25159	72.802	3.52106		0.25159	63.592	2.73566		0.25159	14.601	1.101
0.1586	214.23	26.0603		0.1586	74.306	4.49984		0.1586	67.808	3.2451		0.1586	15.549	1.2752
0.1	219.78	28.2029		0.1	76.763	5.53222		0.1	74.528	3.4599		0.1	17.133	1.5867

## Sheet: Figure 3d
	Porosity （%）
PBS	76.43
	64.98
	72.34
	62.35
	78.83
	69.74
H2O2	38.9
	30.51
	27.96
	22.92
	35.73
	32.97
pH	30.54
	40.38
	42.37
	35.46
	36.85
	36.64
H2O2+pH	9.15
	11.7
	12.44
	17.85
	12.75
	14.57

## Sheet: Figure 3e
Time (d)	Remaining OSPP Hydrogel (%)	Remaining OSPPB Hydrogel (%)
0	100	100
1	58.25	62.75
2	31	34.75
3	16.75	19.5
4	10.25	12.75
5	6.75	8.25
6	3	4

## Sheet: Figure 3f
Time (d)	S Concentration (g/L)
1	0.1234
2	0.88428
3	1.67996
4	2.47828
5	3.17212
6	3.66386
7	3.95387
8	4.12098
9	4.23953
10	4.34363
11	4.44296
12	4.53621
13	4.61789
14	4.69219
21	4.77314
30	4.8656

## Sheet: Figure 3g
	OD value at A528 (nm)
	test1	test2	test3	test4	test5	test6
0	0.382	0.42	0.3623	0.402	0.3945	0.372
10	0.132	0.143	0.129	0.123	0.097	0.142
25	0.084	0.089	0.078	0.086	0.074	0.09
50	0.103	0.098	0.104	0.108	0.11	0.099
Vitamin C	0.12	0.123	0.124	0.1372	0.1273	0.117

## Sheet: Figure 3h
OSPP			OSPPB
Zeta potential(mV)	Relative frequency(%)		Zeta potential(mV)	Relative frequency(%)
-600.678	0		-600.157	0
-599.846	0		-599.323	0
-599.014	0		-598.49	0
-598.182	0		-597.656	0
-597.35	0		-596.823	0
-596.518	0		-595.989	0
-595.686	0		-595.155	0
-594.854	0		-594.322	0
-594.022	0		-593.488	0
-593.19	0		-592.655	0
-592.358	0		-591.821	0
-591.526	0		-590.988	0
-590.694	0		-590.154	0
-589.862	0		-589.321	0
-589.03	0		-588.487	0
-588.198	0		-587.653	0
-587.366	0		-586.82	0
-586.534	0		-585.986	0
-585.703	0		-585.153	0
-584.871	0		-584.319	0
-584.039	0		-583.486	0
-583.207	0		-582.652	0
-582.375	0		-581.819	0
-581.543	0		-580.985	0
-580.711	0		-580.151	0
-579.879	0		-579.318	0
-579.047	0		-578.484	0
-578.215	0		-577.651	0
-577.383	0		-576.817	0
-576.551	0		-575.984	0
-575.719	0		-575.15	0
-574.887	0		-574.317	0
-574.055	0		-573.483	0
-573.223	0		-572.65	0
-572.391	0		-571.816	0
-571.559	0		-570.982	0
-570.727	0		-570.149	0
-569.895	0		-569.315	0
-569.063	0		-568.482	0
-568.231	0		-567.648	0
-567.399	0		-566.815	0
-566.567	0		-565.981	0
-565.735	0		-565.148	0
-564.903	0		-564.314	0
-564.071	0		-563.48	0
-563.24	0		-562.647	0
-562.408	0		-561.813	0
-561.576	0		-560.98	0
-560.744	0		-560.146	0
-559.912	0		-559.313	0
-559.08	0		-558.479	0
-558.248	0		-557.646	0
-557.416	0		-556.812	0
-556.584	0		-555.979	0
-555.752	0		-555.145	0
-554.92	0		-554.311	0
-554.088	0		-553.478	0
-553.256	0		-552.644	0
-552.424	0		-551.811	0
-551.592	0		-550.977	0
-550.76	0		-550.144	0
-549.928	0		-549.31	0
-549.096	0		-548.477	0
-548.264	0		-547.643	0
-547.432	0		-546.809	0
-546.6	0		-545.976	0
-545.768	0		-545.142	0
-544.936	0		-544.309	0
-544.104	0		-543.475	0
-543.272	0		-542.642	0
-542.44	0		-541.808	0
-541.608	0		-540.975	0
-540.776	0		-540.141	0
-539.945	0		-539.307	0
-539.113	0		-538.474	0
-538.281	0		-537.64	0
-537.449	0		-536.807	0
-536.617	0		-535.973	0
-535.785	0		-535.14	0
-534.953	0		-534.306	0
-534.121	0		-533.473	0
-533.289	0		-532.639	0
-532.457	0		-531.806	0
-531.625	0		-530.972	0
-530.793	0		-530.138	0
-529.961	0		-529.305	0
-529.129	0		-528.471	0
-528.297	0		-527.638	0
-527.465	0		-526.804	0
-526.633	0		-525.971	0
-525.801	0		-525.137	0
-524.969	0		-524.304	0
-524.137	0		-523.47	0
-523.305	0		-522.636	0
-522.473	0		-521.803	0
-521.641	0		-520.969	0
-520.809	0		-520.136	0
-519.977	0		-519.302	0
-519.145	0		-518.469	0
-518.313	0		-517.635	0
-517.481	0		-516.802	0
-516.65	0		-515.968	0
-515.818	0		-515.135	0
-514.986	0		-514.301	0
-514.154	0		-513.467	0
-513.322	0		-512.634	0
-512.49	0		-511.8	0
-511.658	0		-510.967	0
-510.826	0		-510.133	0
-509.994	0		-509.3	0
-509.162	0		-508.466	0
-508.33	0		-507.633	0
-507.498	0		-506.799	0
-506.666	0		-505.965	0
-505.834	0		-505.132	0
-505.002	0		-504.298	0
-504.17	0		-503.465	0
-503.338	0		-502.631	0
-502.506	0		-501.798	0
-501.674	0		-500.964	0
-500.842	0		-500.131	0
-500.01	0		-499.297	0
-499.178	0		-498.463	0
-498.346	0		-497.63	0
-497.514	0		-496.796	0
-496.682	0		-495.963	0
-495.85	0		-495.129	0
-495.018	0		-494.296	0
-494.187	0		-493.462	0
-493.355	0		-492.629	0
-492.523	0		-491.795	0
-491.691	0		-490.962	0
-490.859	0		-490.128	0
-490.027	0		-489.294	0
-489.195	0		-488.461	0
-488.363	0		-487.627	0
-487.531	0		-486.794	0
-486.699	0		-485.96	0
-485.867	0		-485.127	0
-485.035	0		-484.293	0
-484.203	0		-483.46	0
-483.371	0		-482.626	0
-482.539	0		-481.792	0
-481.707	0		-480.959	0
-480.875	0		-480.125	0
-480.043	0		-479.292	0
-479.211	0		-478.458	0
-478.379	0		-477.625	0
-477.547	0		-476.791	0
-476.715	0		-475.958	0
-475.883	0		-475.124	0
-475.051	0		-474.291	0
-474.219	0		-473.457	0
-473.387	0		-472.623	0
-472.555	0		-471.79	0
-471.723	0		-470.956	0
-470.892	0		-470.123	0
-470.06	0		-469.289	0
-469.228	0		-468.456	0
-468.396	0		-467.622	0
-467.564	0		-466.789	0
-466.732	0		-465.955	0
-465.9	0		-465.121	0
-465.068	0		-464.288	0
-464.236	0		-463.454	0
-463.404	0		-462.621	0
-462.572	0		-461.787	0
-461.74	0		-460.954	0
-460.908	0		-460.12	0
-460.076	0		-459.287	0
-459.244	0		-458.453	0
-458.412	0		-457.619	0
-457.58	0		-456.786	0
-456.748	0		-455.952	0
-455.916	0		-455.119	0
-455.084	0		-454.285	0
-454.252	0		-453.452	0
-453.42	0		-452.618	0
-452.588	0		-451.785	0
-451.756	0		-450.951	0
-450.924	0		-450.118	0
-450.092	0		-449.284	0
-449.26	0		-448.45	0
-448.428	0		-447.617	0
-447.597	0		-446.783	0
-446.765	0		-445.95	0
-445.933	0		-445.116	0
-445.101	0		-444.283	0
-444.269	0		-443.449	0
-443.437	0		-442.616	0
-442.605	0		-441.782	0
-441.773	0		-440.948	0
-440.941	0		-440.115	0
-440.109	0		-439.281	0
-439.277	0		-438.448	0
-438.445	0		-437.614	0
-437.613	0		-436.781	0
-436.781	0		-435.947	0
-435.949	0		-435.114	0
-435.117	0		-434.28	0
-434.285	0		-433.447	0
-433.453	0		-432.613	0
-432.621	0		-431.779	0
-431.789	0		-430.946	0
-430.957	0		-430.112	0
-430.125	0		-429.279	0
-429.293	0		-428.445	0
-428.461	0		-427.612	0
-427.629	0		-426.778	0
-426.797	0		-425.945	0
-425.965	0		-425.111	0
-425.134	0		-424.277	0
-424.302	0		-423.444	0
-423.47	0		-422.61	0
-422.638	0		-421.777	0
-421.806	0		-420.943	0
-420.974	0		-420.11	0
-420.142	0		-419.276	0
-419.31	0		-418.443	0
-418.478	0		-417.609	0
-417.646	0		-416.775	0
-416.814	0		-415.942	0
-415.982	0		-415.108	0
-415.15	0		-414.275	0
-414.318	0		-413.441	0
-413.486	0		-412.608	0
-412.654	0		-411.774	0
-411.822	0		-410.941	0
-410.99	0		-410.107	0
-410.158	0		-409.274	0
-409.326	0		-408.44	0
-408.494	0		-407.606	0
-407.662	0		-406.773	0
-406.83	0		-405.939	0
-405.998	0		-405.106	0
-405.166	0		-404.272	0
-404.334	0		-403.439	0
-403.502	0		-402.605	0
-402.67	0		-401.772	0
-401.839	0		-400.938	0
-401.007	0		-400.104	0
-400.175	0		-399.271	0
-399.343	0		-398.437	0
-398.511	0		-397.604	0
-397.679	0		-396.77	0
-396.847	0		-395.937	0
-396.015	0		-395.103	0
-395.183	0		-394.27	0
-394.351	0		-393.436	0
-393.519	0		-392.603	0
-392.687	0		-391.769	0
-391.855	0		-390.935	0
-391.023	0		-390.102	0
-390.191	0		-389.268	0
-389.359	0		-388.435	0
-388.527	0		-387.601	0
-387.695	0		-386.768	0
-386.863	0		-385.934	0
-386.031	0		-385.101	0
-385.199	0		-384.267	0
-384.367	0		-383.433	0
-383.535	0		-382.6	0
-382.703	0		-381.766	0
-381.871	0		-380.933	0
-381.039	0		-380.099	0
-380.207	0		-379.266	0
-379.375	0		-378.432	0
-378.544	0		-377.599	0
-377.712	0		-376.765	0
-376.88	0		-375.932	0
-376.048	0		-375.098	0
-375.216	0		-374.264	0
-374.384	0		-373.431	0
-373.552	0		-372.597	0
-372.72	0		-371.764	0
-371.888	0		-370.93	0
-371.056	0		-370.097	0
-370.224	0		-369.263	0
-369.392	0		-368.43	0
-368.56	0		-367.596	0
-367.728	0		-366.762	0
-366.896	0		-365.929	0
-366.064	0		-365.095	0
-365.232	0		-364.262	0
-364.4	0		-363.428	0
-363.568	0		-362.595	0
-362.736	0		-361.761	0
-361.904	0		-360.928	0
-361.072	0		-360.094	0
-360.24	0		-359.26	0
-359.408	0		-358.427	0
-358.576	0		-357.593	0
-357.744	0		-356.76	0
-356.912	0		-355.926	0
-356.081	0		-355.093	0
-355.249	0		-354.259	0
-354.417	0		-353.426	0
-353.585	0		-352.592	0
-352.753	0		-351.759	0
-351.921	0		-350.925	0
-351.089	0		-350.091	0
-350.257	0		-349.258	0
-349.425	0		-348.424	0
-348.593	0		-347.591	0
-347.761	0		-346.757	0
-346.929	0		-345.924	0
-346.097	0		-345.09	0
-345.265	0		-344.257	0
-344.433	0		-343.423	0
-343.601	0		-342.589	0
-342.769	0		-341.756	0
-341.937	0		-340.922	0
-341.105	0		-340.089	0
-340.273	0		-339.255	0
-339.441	0		-338.422	0
-338.609	0		-337.588	0
-337.777	0		-336.755	0
-336.945	0		-335.921	0
-336.113	0		-335.087	0
-335.281	0		-334.254	0
-334.449	0		-333.42	0
-333.617	0		-332.587	0
-332.786	0		-331.753	0
-331.954	0		-330.92	0
-331.122	0		-330.086	0
-330.29	0		-329.253	0
-329.458	0		-328.419	0
-328.626	0		-327.586	0
-327.794	0		-326.752	0
-326.962	0		-325.918	0
-326.13	0		-325.085	0
-325.298	0		-324.251	0
-324.466	0		-323.418	0
-323.634	0		-322.584	0
-322.802	0		-321.751	0
-321.97	0		-320.917	0
-321.138	0		-320.084	0
-320.306	0		-319.25	0
-319.474	0		-318.416	0
-318.642	0		-317.583	0
-317.81	0		-316.749	0
-316.978	0		-315.916	0
-316.146	0		-315.082	0
-315.314	0		-314.249	0
-314.482	0		-313.415	0
-313.65	0		-312.582	0
-312.818	0		-311.748	0
-311.986	0		-310.915	0
-311.154	0		-310.081	0
-310.322	0		-309.247	0
-309.491	0		-308.414	0
-308.659	0		-307.58	0
-307.827	0		-306.747	0
-306.995	0		-305.913	0
-306.163	0		-305.08	0
-305.331	0		-304.246	0
-304.499	0		-303.413	0
-303.667	0		-302.579	0
-302.835	0		-301.745	0
-302.003	0		-300.912	0
-301.171	0		-300.078	0
-300.339	0		-299.245	0
-299.507	0		-298.411	0
-298.675	0		-297.578	0
-297.843	0		-296.744	0
-297.011	0		-295.911	0
-296.179	0		-295.077	0
-295.347	0		-294.243	0
-294.515	0		-293.41	0
-293.683	0		-292.576	0
-292.851	0		-291.743	0
-292.019	0		-290.909	0
-291.187	0		-290.076	0
-290.355	0		-289.242	0
-289.523	0		-288.409	0
-288.691	0		-287.575	0
-287.859	0		-286.742	0
-287.028	0		-285.908	0
-286.196	0		-285.074	0
-285.364	0		-284.241	0
-284.532	0		-283.407	0
-283.7	0		-282.574	0
-282.868	0		-281.74	0
-282.036	0		-280.907	0
-281.204	0		-280.073	0
-280.372	0		-279.24	0
-279.54	0		-278.406	0
-278.708	0		-277.572	0
-277.876	0		-276.739	0
-277.044	0		-275.905	0
-276.212	0		-275.072	0
-275.38	0		-274.238	0
-274.548	0		-273.405	0
-273.716	0		-272.571	0
-272.884	0		-271.738	0
-272.052	0		-270.904	0
-271.22	0		-270.071	0
-270.388	0		-269.237	0
-269.556	0		-268.403	0
-268.724	0		-267.57	0
-267.892	0		-266.736	0
-267.06	0		-265.903	0
-266.228	0		-265.069	0
-265.396	0		-264.236	0
-264.564	0		-263.402	0
-263.733	0		-262.569	0
-262.901	0		-261.735	0
-262.069	0		-260.901	0
-261.237	0		-260.068	0
-260.405	0		-259.234	0
-259.573	0		-258.401	0
-258.741	0		-257.567	0
-257.909	0		-256.734	0
-257.077	0		-255.9	0
-256.245	0		-255.067	0
-255.413	0		-254.233	0
-254.581	0		-253.399	0
-253.749	0		-252.566	0
-252.917	0		-251.732	0
-252.085	0		-250.899	0
-251.253	0		-250.065	0
-250.421	0		-249.232	0
-249.589	0		-248.398	0
-248.757	0		-247.565	0
-247.925	0		-246.731	0
-247.093	0		-245.898	0
-246.261	0		-245.064	0
-245.429	0		-244.23	0
-244.597	0		-243.397	0
-243.765	0		-242.563	0
-242.933	0		-241.73	0
-242.101	0		-240.896	0
-241.27	0		-240.063	0
-240.438	0		-239.229	0
-239.606	0		-238.396	0
-238.774	0		-237.562	0
-237.942	0		-236.728	0
-237.11	0		-235.895	0
-236.278	0		-235.061	0
-235.446	0		-234.228	0
-234.614	0		-233.394	0
-233.782	0		-232.561	0
-232.95	0		-231.727	0
-232.118	0		-230.894	0
-231.286	0		-230.06	0
-230.454	0		-229.227	0
-229.622	0		-228.393	0
-228.79	0		-227.559	0
-227.958	0		-226.726	0
-227.126	0		-225.892	0
-226.294	0		-225.059	0
-225.462	0		-224.225	0
-224.63	0		-223.392	0
-223.798	0		-222.558	0
-222.966	0		-221.725	0
-222.134	0		-220.891	0
-221.302	0		-220.057	0
-220.47	0		-219.224	0
-219.638	0		-218.39	0
-218.806	0		-217.557	0
-217.975	0		-216.723	0
-217.143	0		-215.89	0
-216.311	0		-215.056	0
-215.479	0		-214.223	0
-214.647	0		-213.389	0
-213.815	0		-212.555	0
-212.983	0		-211.722	0
-212.151	0		-210.888	0
-211.319	0		-210.055	0
-210.487	0		-209.221	0
-209.655	0		-208.388	0
-208.823	0		-207.554	0
-207.991	0		-206.721	0
-207.159	0		-205.887	0
-206.327	0		-205.054	0
-205.495	0		-204.22	0
-204.663	0		-203.386	0
-203.831	0		-202.553	0
-202.999	0		-201.719	0
-202.167	0		-200.886	0
-201.335	0		-200.052	0
-200.503	0		-199.219	0
-199.671	0		-198.385	0
-198.839	0		-197.552	0
-198.007	0		-196.718	0
-197.175	0		-195.884	0
-196.343	0		-195.051	0
-195.512	0		-194.217	0
-194.68	0		-193.384	0
-193.848	0		-192.55	0
-193.016	0		-191.717	0
-192.184	0		-190.883	0
-191.352	0		-190.05	0
-190.52	0		-189.216	0
-189.688	0		-188.383	0
-188.856	0		-187.549	0
-188.024	0		-186.715	0
-187.192	0		-185.882	0
-186.36	0		-185.048	0
-185.528	0		-184.215	0
-184.696	0		-183.381	0
-183.864	0		-182.548	0
-183.032	0		-181.714	0
-182.2	0		-180.881	0
-181.368	0		-180.047	0
-180.536	0		-179.213	0
-179.704	0		-178.38	0
-178.872	0		-177.546	0
-178.04	0		-176.713	0
-177.208	0		-175.879	0
-176.376	0		-175.046	0
-175.544	0		-174.212	0
-174.712	0		-173.379	0
-173.88	0		-172.545	0
-173.048	0		-171.712	0
-172.217	0		-170.878	0
-171.385	0		-170.044	0
-170.553	0		-169.211	0
-169.721	0		-168.377	0
-168.889	0		-167.544	0
-168.057	0		-166.71	0
-167.225	0		-165.877	0
-166.393	0		-165.043	0
-165.561	0		-164.21	0
-164.729	0		-163.376	0
-163.897	0		-162.542	0
-163.065	0		-161.709	0
-162.233	0		-160.875	0
-161.401	0		-160.042	0
-160.569	0		-159.208	0
-159.737	0		-158.375	0
-158.905	0		-157.541	0
-158.073	0		-156.708	0
-157.241	0		-155.874	0
-156.409	0		-155.04	0
-155.577	0		-154.207	0
-154.745	0		-153.373	0
-153.913	0		-152.54	0
-153.081	0		-151.706	0
-152.249	0		-150.873	0
-151.417	0		-150.039	0
-150.585	0		-149.206	0
-149.753	0		-148.372	0
-148.922	0		-147.539	0
-148.09	0		-146.705	0
-147.258	0		-145.871	0
-146.426	0		-145.038	0
-145.594	0		-144.204	0
-144.762	0		-143.371	0
-143.93	0		-142.537	0
-143.098	0		-141.704	0
-142.266	0		-140.87	0
-141.434	0		-140.037	0
-140.602	0		-139.203	0
-139.77	0		-138.369	0
-138.938	0		-137.536	0
-138.106	0		-136.702	0
-137.274	0		-135.869	0
-136.442	0		-135.035	0
-135.61	0		-134.202	0
-134.778	0		-133.368	0
-133.946	0		-132.535	0
-133.114	0		-131.701	0
-132.282	0		-130.868	0
-131.45	0		-130.034	0
-130.618	0		-129.2	0
-129.786	0		-128.367	0
-128.954	0		-127.533	0
-128.122	0		-126.7	0
-127.29	0		-125.866	0
-126.459	0		-125.033	0
-125.627	0		-124.199	0
-124.795	0		-123.366	0
-123.963	0		-122.532	0
-123.131	0		-121.698	0
-122.299	0		-120.865	0
-121.467	0		-120.031	0
-120.635	0		-119.198	0
-119.803	0		-118.364	0
-118.971	0		-117.531	0
-118.139	0		-116.697	0
-117.307	0		-115.864	0
-116.475	0		-115.03	0
-115.643	0		-114.196	0
-114.811	0		-113.363	0
-113.979	0		-112.529	0
-113.147	0		-111.696	0
-112.315	0		-110.862	0
-111.483	0		-110.029	0
-110.651	0		-109.195	0
-109.819	0		-108.362	0
-108.987	0		-107.528	0
-108.155	0		-106.695	0
-107.323	0		-105.861	0
-106.491	0		-105.027	0
-105.659	0		-104.194	0
-104.827	0		-103.36	0
-103.995	0		-102.527	0
-103.164	0		-101.693	0
-102.332	0		-100.86	0
-101.5	0		-100.026	0
-100.668	0		-99.1926	0
-99.8357	0		-98.359	0
-99.0037	0		-97.5255	0
-98.1717	0		-96.6919	0
-97.3398	0		-95.8584	0
-96.5078	0		-95.0248	0
-95.6758	0		-94.1913	0
-94.8439	0		-93.3577	0
-94.0119	0		-92.5242	0
-93.18	0		-91.6906	0
-92.348	0		-90.8571	0
-91.516	0		-90.0235	0
-90.6841	0		-89.19	0
-89.8521	0		-88.3564	0
-89.0201	0		-87.5229	0
-88.1882	0		-86.6893	0
-87.3562	0		-85.8558	0
-86.5242	0		-85.0222	0
-85.6923	0		-84.1886	0
-84.8603	0		-83.3551	0.0063
-84.0283	0		-82.5216	0.02059
-83.1964	0		-81.688	0.03582
-82.3644	0		-80.8544	0.04937
-81.5324	0.00421		-80.0209	0.0597
-80.7005	0.01097		-79.1873	0.06688
-79.8685	0.01877		-78.3538	0.07166
-79.0366	0.0275		-77.5202	0.07482
-78.2046	0.03731		-76.6867	0.07712
-77.3726	0.04813		-75.8531	0.07916
-76.5407	0.05924		-75.0196	0.08098
-75.7087	0.06937		-74.186	0.08203
-74.8767	0.0773		-73.3525	0.08179
-74.0448	0.08252		-72.5189	0.08001
-73.2128	0.08555		-71.6854	0.07615
-72.3808	0.08732		-70.8518	0.06947
-71.5489	0.08833		-70.0183	0.06023
-70.7169	0.08839		-69.1847	0.05048
-69.885	0.08715		-68.3512	0.04273
-69.053	0.08467		-67.5176	0.03797
-68.221	0.0815		-66.6841	0.03558
-67.3891	0.07843		-65.8505	0.03482
-66.5571	0.07586		-65.017	0.03554
-65.7251	0.07356		-64.1834	0.03741
-64.8932	0.07095		-63.3499	0.03947
-64.0612	0.06804		-62.5163	0.041
-63.2293	0.06574		-61.6828	0.04237
-62.3973	0.0651		-60.8492	0.04466
-61.5653	0.06642		-60.0157	0.04848
-60.7334	0.06907		-59.1821	0.05351
-59.9014	0.07222		-58.3486	0.05878
-59.0694	0.07535		-57.515	0.06344
-58.2375	0.07848		-56.6815	0.06711
-57.4055	0.08185		-55.8479	0.06969
-56.5735	0.08556		-55.0144	0.07125
-55.7416	0.08928		-54.1808	0.07199
-54.9096	0.0924		-53.3473	0.07217
-54.0776	0.09451		-52.5137	0.07198
-53.2457	0.09574		-51.6802	0.07175
-52.4137	0.09659		-50.8466	0.07197
-51.5818	0.09738		-50.0131	0.07288
-50.7498	0.09789		-49.1795	0.07419
-49.9178	0.09769		-48.346	0.07541
-49.0859	0.09674		-47.5124	0.07655
-48.2539	0.09562		-46.6789	0.07823
-47.4219	0.09534		-45.8453	0.0811
-46.59	0.09684		-45.0117	0.08482
-45.758	0.1003		-44.1782	0.08825
-44.926	0.105		-43.3447	0.09102
-44.0941	0.11001		-42.5111	0.09441
-43.2621	0.11469		-41.6775	0.10033
-42.4301	0.11868		-40.844	0.10965
-41.5982	0.12156		-40.0104	0.12147
-40.7662	0.1228		-39.1769	0.13384
-39.9343	0.12202		-38.3434	0.14489
-39.1023	0.1196		-37.5098	0.15341
-38.2703	0.11674		-36.6762	0.15927
-37.4384	0.11496		-35.8427	0.16386
-36.6064	0.11525		-35.0091	0.16918
-35.7744	0.11755		-34.1756	0.17607
-34.9425	0.121		-33.342	0.18369
-34.1105	0.12486		-32.5085	0.19089
-33.2786	0.12906		-31.6749	0.19752
-32.4466	0.13393		-30.8414	0.20395
-31.6146	0.13987		-30.0078	0.20998
-30.7827	0.14724		-29.1743	0.21463
-29.9507	0.1563		-28.3407	0.21742
-29.1187	0.16703		-27.5072	0.21917
-28.2868	0.1793		-26.6736	0.2213
-27.4548	0.19274		-25.8401	0.22486
-26.6228	0.20644		-25.0065	0.23074
-25.7909	0.2191		-24.173	0.23988
-24.9589	0.22976		-23.3394	0.25227
-24.127	0.23862		-22.5059	0.26661
-23.295	0.24697		-21.6723	0.28156
-22.463	0.25583		-20.8388	0.29701
-21.6311	0.26479		-20.0052	0.31331
-20.7991	0.27235		-19.1717	0.3297
-19.9671	0.27713		-18.3381	0.34416
-19.1352	0.27882		-17.5046	0.35513
-18.3032	0.27847		-16.671	0.36274
-17.4712	0.27864		-15.8375	0.36866
-16.6393	0.28212		-15.0039	0.3758
-15.8073	0.28985		-14.1704	0.38775
-14.9754	0.30069		-13.3368	0.40696
-14.1434	0.31342		-12.5033	0.43289
-13.3114	0.32807		-11.6697	0.4625
-12.4795	0.34488		-10.8362	0.49378
-11.6475	0.36294		-10.0026	0.52799
-10.8155	0.38072		-9.16906	0.56766
-9.98357	0.39835		-8.33551	0.61321
-9.1516	0.41864		-7.50196	0.6632
-8.31964	0.4451		-6.66841	0.71779
-7.48767	0.47975		-5.83486	0.7803
-6.65571	0.52349		-5.00131	0.85549
-5.82375	0.57692		-4.16775	0.94777
-4.99178	0.63951		-3.3342	1.06056
-4.15982	0.70924		-2.50065	1.19371
-3.32786	0.78512		-1.6671	1.34265
-2.49589	0.87003		-0.83355	1.50716
-1.66393	0.96886		0	1.7
-0.83196	1.08295		0.83355	1.9354
0	1.20952		1.6671	2.20531
0.83196	1.35047		2.50065	2.47456
1.66393	1.51877		3.3342	2.70412
2.49589	1.72839		4.16775	2.87566
3.32786	1.97667		5.00131	2.99398
4.15982	2.24214		5.83486	3.0736
4.99178	2.49839		6.66841	3.12546
5.82375	2.72356		7.50196	3.15143
6.65571	2.90205		8.33551	3.1474
7.48767	3.02873		9.16906	3.1106
8.31964	3.11121		10.0026	3.04359
9.1516	3.16137		10.8362	2.95075
9.98357	3.18456		11.6697	2.82878
10.8155	3.17905		12.5033	2.66314
11.6475	3.14434		13.3368	2.4422
12.4795	3.08475		14.1704	2.17782
13.3114	3.00092		15.0039	1.90648
14.1434	2.88066		15.8375	1.66644
14.9754	2.70738		16.671	1.47468
15.8073	2.48059		17.5046	1.32464
16.6393	2.222		18.3381	1.20027
17.4712	1.96109		19.1717	1.09058
18.3032	1.72108		20.0052	0.9949
19.1352	1.51514		20.8388	0.91695
19.9671	1.34498		21.6723	0.85586
20.7991	1.2024		22.5059	0.80506
21.6311	1.07784		23.3394	0.7586
22.463	0.96766		24.173	0.71471
23.295	0.87284		25.0065	0.6735
24.127	0.79366		25.8401	0.63449
24.9589	0.72685		26.6736	0.59687
25.7909	0.66753		27.5072	0.56022
26.6228	0.6136		28.3407	0.52446
27.4548	0.56657		29.1743	0.49097
28.2868	0.52768		30.0078	0.46302
29.1187	0.49504		30.8414	0.44309
29.9507	0.46528		31.6749	0.42961
30.7827	0.43662		32.5085	0.41732
31.6146	0.40961		33.342	0.40101
32.4466	0.38593		34.1756	0.37882
33.2786	0.36727		35.0091	0.35303
34.1105	0.35428		35.8427	0.32826
34.9425	0.34584		36.6762	0.30857
35.7744	0.33903		37.5098	0.29539
36.6064	0.33047		38.3434	0.28725
37.4384	0.31869		39.1769	0.28095
38.2703	0.30477		40.0104	0.27322
39.1023	0.29047		40.844	0.2622
39.9343	0.27667		41.6775	0.24817
40.7662	0.26386		42.5111	0.23307
41.5982	0.25239		43.3447	0.21894
42.4301	0.2422		44.1782	0.20669
43.2621	0.23266		45.0117	0.19649
44.0941	0.2232		45.8453	0.18853
44.926	0.21356		46.6789	0.18252
45.758	0.20353		47.5124	0.1765
46.59	0.19263		48.346	0.16767
47.4219	0.18049		49.1795	0.15493
48.2539	0.16767		50.0131	0.13986
49.0859	0.15574		50.8466	0.1252
49.9178	0.14608		51.6802	0.11291
50.7498	0.13896		52.5137	0.10369
51.5818	0.13423		53.3473	0.09742
52.4137	0.13174		54.1808	0.09321
53.2457	0.13088		55.0144	0.08955
54.0776	0.13029		55.8479	0.08518
54.9096	0.12876		56.6815	0.07986
55.7416	0.12634		57.515	0.07406
56.5735	0.12442		58.3486	0.06818
57.4055	0.12448		59.1821	0.06251
58.2375	0.12659		60.0157	0.05766
59.0694	0.12928		60.8492	0.05443
59.9014	0.13072		61.6828	0.05299
60.7334	0.13001		62.5163	0.05266
61.5653	0.12723		63.3499	0.05253
62.3973	0.12298		64.1834	0.05189
63.2293	0.11774		65.017	0.05025
64.0612	0.11161		65.8505	0.04755
64.8932	0.10451		66.6841	0.04439
65.7251	0.09676		67.5176	0.04167
66.5571	0.08956		68.3512	0.03987
67.3891	0.08434		69.1847	0.03893
68.221	0.08181		70.0183	0.03881
69.053	0.08121		70.8518	0.03975
69.885	0.08071		71.6854	0.04178
70.7169	0.07875		72.5189	0.04412
71.5489	0.07521		73.3525	0.04554
72.3808	0.07098		74.186	0.04524
73.2128	0.06692		75.0196	0.04323
74.0448	0.06342		75.8531	0.03998
74.8767	0.06057		76.6867	0.03596
75.7087	0.05829		77.5202	0.03181
76.5407	0.05626		78.3538	0.02858
77.3726	0.05416		79.1873	0.02722
78.2046	0.05178		80.0209	0.02773
79.0366	0.04898		80.8544	0.02924
79.8685	0.04575		81.688	0.03088
80.7005	0.04224		82.5216	0.03251
81.5324	0.03872		83.3551	0.03459
82.3644	0.03531		84.1886	0.03777
83.1964	0.032		85.0222	0.04265
84.0283	0.02865		85.8558	0.04942
84.8603	0.02568		86.6893	0.05767
85.6923	0.02444		87.5229	0.06626
86.5242	0.02671		88.3564	0.07366
87.3562	0.03318		89.19	0.07892
88.1882	0.04271		90.0235	0.08206
89.0201	0.05299		90.8571	0.08364
89.8521	0.06186		91.6906	0.08404
90.6841	0.06824		92.5242	0.08358
91.516	0.07206		93.3577	0.08251
92.348	0.07383		94.1913	0.08075
93.18	0.07418		95.0248	0.07773
94.0119	0.07373		95.8584	0.07277
94.8439	0.07284		96.6919	0.06554
95.6758	0.07137		97.5255	0.05642
96.5078	0.06882		98.359	0.04646
97.3398	0.0645		99.1926	0.03687
98.1717	0.05753		100.026	0.02845
99.0037	0.04718		100.86	0.02157
99.8357	0.03372		101.693	0.0163
100.668	0.01887		102.527	0.01245
101.5	0.00509		103.36	0.00956
102.332	0		104.194	0.00709
103.164	0		105.027	0.00455
103.995	0		105.861	0.00182
104.827	0		106.695	0
105.659	0		107.528	0
106.491	0		108.362	0
107.323	0		109.195	0
108.155	0		110.029	0
108.987	0		110.862	0
109.819	0		111.696	0
110.651	0		112.529	0
111.483	0		113.363	0
112.315	0		114.196	0
113.147	0		115.03	0
113.979	0		115.864	0
114.811	0		116.697	0
115.643	0		117.531	0
116.475	0		118.364	0
117.307	0		119.198	0
118.139	0		120.031	0
118.971	0		120.865	0
119.803	0		121.698	0
120.635	0		122.532	0
121.467	0		123.366	0
122.299	0		124.199	0
123.131	0		125.033	0
123.963	0		125.866	0
124.795	0		126.7	0
125.627	0		127.533	0
126.459	0		128.367	0
127.29	0		129.2	0
128.122	0		130.034	0
128.954	0		130.868	0
129.786	0		131.701	0
130.618	0		132.535	0
131.45	0		133.368	0
132.282	0		134.202	0
133.114	0		135.035	0
133.946	0		135.869	0
134.778	0		136.702	0
135.61	0		137.536	0
136.442	0		138.369	0
137.274	0		139.203	0
138.106	0		140.037	0
138.938	0		140.87	0
139.77	0		141.704	0
140.602	0		142.537	0
141.434	0		143.371	0
142.266	0		144.204	0
143.098	0		145.038	0
143.93	0		145.871	0
144.762	0		146.705	0
145.594	0		147.539	0
146.426	0		148.372	0
147.258	0		149.206	0
148.09	0		150.039	0
148.922	0		150.873	0
149.753	0		151.706	0
150.585	0		152.54	0
151.417	0		153.373	0
152.249	0		154.207	0
153.081	0		155.04	0
153.913	0		155.874	0
154.745	0		156.708	0
155.577	0		157.541	0
156.409	0		158.375	0
157.241	0		159.208	0
158.073	0		160.042	0
158.905	0		160.875	0
159.737	0		161.709	0
160.569	0		162.542	0
161.401	0		163.376	0
162.233	0		164.21	0
163.065	0		165.043	0
163.897	0		165.877	0
164.729	0		166.71	0
165.561	0		167.544	0
166.393	0		168.377	0
167.225	0		169.211	0
168.057	0		170.044	0
168.889	0		170.878	0
169.721	0		171.712	0
170.553	0		172.545	0
171.385	0		173.379	0
172.217	0		174.212	0
173.048	0		175.046	0
173.88	0		175.879	0
174.712	0		176.713	0
175.544	0		177.546	0
176.376	0		178.38	0
177.208	0		179.213	0
178.04	0		180.047	0
178.872	0		180.881	0
179.704	0		181.714	0
180.536	0		182.548	0
181.368	0		183.381	0
182.2	0		184.215	0
183.032	0		185.048	0
183.864	0		185.882	0
184.696	0		186.715	0
185.528	0		187.549	0
186.36	0		188.383	0
187.192	0		189.216	0
188.024	0		190.05	0
188.856	0		190.883	0
189.688	0		191.717	0
190.52	0		192.55	0
191.352	0		193.384	0
192.184	0		194.217	0
193.016	0		195.051	0
193.848	0		195.884	0
194.68	0		196.718	0
195.512	0		197.552	0
196.343	0		198.385	0
197.175	0		199.219	0
198.007	0		200.052	0
198.839	0		200.886	0
199.671	0		201.719	0
200.503	0		202.553	0
201.335	0		203.386	0
202.167	0		204.22	0
202.999	0		205.054	0
203.831	0		205.887	0
204.663	0		206.721	0
205.495	0		207.554	0
206.327	0		208.388	0
207.159	0		209.221	0
207.991	0		210.055	0
208.823	0		210.888	0
209.655	0		211.722	0
210.487	0		212.555	0
211.319	0		213.389	0
212.151	0		214.223	0
212.983	0		215.056	0
213.815	0		215.89	0
214.647	0		216.723	0
215.479	0		217.557	0
216.311	0		218.39	0
217.143	0		219.224	0
217.975	0		220.057	0
218.806	0		220.891	0
219.638	0		221.725	0
220.47	0		222.558	0
221.302	0		223.392	0
222.134	0		224.225	0
222.966	0		225.059	0
223.798	0		225.892	0
224.63	0		226.726	0
225.462	0		227.559	0
226.294	0		228.393	0
227.126	0		229.227	0
227.958	0		230.06	0
228.79	0		230.894	0
229.622	0		231.727	0
230.454	0		232.561	0
231.286	0		233.394	0
232.118	0		234.228	0
232.95	0		235.061	0
233.782	0		235.895	0
234.614	0		236.728	0
235.446	0		237.562	0
236.278	0		238.396	0
237.11	0		239.229	0
237.942	0		240.063	0
238.774	0		240.896	0
239.606	0		241.73	0
240.438	0		242.563	0
241.27	0		243.397	0
242.101	0		244.23	0
242.933	0		245.064	0
243.765	0		245.898	0
244.597	0		246.731	0
245.429	0		247.565	0
246.261	0		248.398	0
247.093	0		249.232	0
247.925	0		250.065	0
248.757	0		250.899	0
249.589	0		251.732	0
250.421	0		252.566	0
251.253	0		253.399	0
252.085	0		254.233	0
252.917	0		255.067	0
253.749	0		255.9	0
254.581	0		256.734	0
255.413	0		257.567	0
256.245	0		258.401	0
257.077	0		259.234	0
257.909	0		260.068	0
258.741	0		260.901	0
259.573	0		261.735	0
260.405	0		262.569	0
261.237	0		263.402	0
262.069	0		264.236	0
262.901	0		265.069	0
263.733	0		265.903	0
264.564	0		266.736	0
265.396	0		267.57	0
266.228	0		268.403	0
267.06	0		269.237	0
267.892	0		270.071	0
268.724	0		270.904	0
269.556	0		271.738	0
270.388	0		272.571	0
271.22	0		273.405	0
272.052	0		274.238	0
272.884	0		275.072	0
273.716	0		275.905	0
274.548	0		276.739	0
275.38	0		277.572	0
276.212	0		278.406	0
277.044	0		279.24	0
277.876	0		280.073	0
278.708	0		280.907	0
279.54	0		281.74	0
280.372	0		282.574	0
281.204	0		283.407	0
282.036	0		284.241	0
282.868	0		285.074	0
283.7	0		285.908	0
284.532	0		286.742	0
285.364	0		287.575	0
286.196	0		288.409	0
287.028	0		289.242	0
287.859	0		290.076	0
288.691	0		290.909	0
289.523	0		291.743	0
290.355	0		292.576	0
291.187	0		293.41	0
292.019	0		294.243	0
292.851	0		295.077	0
293.683	0		295.911	0
294.515	0		296.744	0
295.347	0		297.578	0
296.179	0		298.411	0
297.011	0		299.245	0
297.843	0		300.078	0
298.675	0		300.912	0
299.507	0		301.745	0
300.339	0		302.579	0
301.171	0		303.413	0
302.003	0		304.246	0
302.835	0		305.08	0
303.667	0		305.913	0
304.499	0		306.747	0
305.331	0		307.58	0
306.163	0		308.414	0
306.995	0		309.247	0
307.827	0		310.081	0
308.659	0		310.915	0
309.491	0		311.748	0
310.322	0		312.582	0
311.154	0		313.415	0
311.986	0		314.249	0
312.818	0		315.082	0
313.65	0		315.916	0
314.482	0		316.749	0
315.314	0		317.583	0
316.146	0		318.416	0
316.978	0		319.25	0
317.81	0		320.084	0
318.642	0		320.917	0
319.474	0		321.751	0
320.306	0		322.584	0
321.138	0		323.418	0
321.97	0		324.251	0
322.802	0		325.085	0
323.634	0		325.918	0
324.466	0		326.752	0
325.298	0		327.586	0
326.13	0		328.419	0
326.962	0		329.253	0
327.794	0		330.086	0
328.626	0		330.92	0
329.458	0		331.753	0
330.29	0		332.587	0
331.122	0		333.42	0
331.954	0		334.254	0
332.786	0		335.087	0
333.617	0		335.921	0
334.449	0		336.755	0
335.281	0		337.588	0
336.113	0		338.422	0
336.945	0		339.255	0
337.777	0		340.089	0
338.609	0		340.922	0
339.441	0		341.756	0
340.273	0		342.589	0
341.105	0		343.423	0
341.937	0		344.257	0
342.769	0		345.09	0
343.601	0		345.924	0
344.433	0		346.757	0
345.265	0		347.591	0
346.097	0		348.424	0
346.929	0		349.258	0
347.761	0		350.091	0
348.593	0		350.925	0
349.425	0		351.759	0
350.257	0		352.592	0
351.089	0		353.426	0
351.921	0		354.259	0
352.753	0		355.093	0
353.585	0		355.926	0
354.417	0		356.76	0
355.249	0		357.593	0
356.081	0		358.427	0
356.912	0		359.26	0
357.744	0		360.094	0
358.576	0		360.928	0
359.408	0		361.761	0
360.24	0		362.595	0
361.072	0		363.428	0
361.904	0		364.262	0
362.736	0		365.095	0
363.568	0		365.929	0
364.4	0		366.762	0
365.232	0		367.596	0
366.064	0		368.43	0
366.896	0		369.263	0
367.728	0		370.097	0
368.56	0		370.93	0
369.392	0		371.764	0
370.224	0		372.597	0
371.056	0		373.431	0
371.888	0		374.264	0
372.72	0		375.098	0
373.552	0		375.932	0
374.384	0		376.765	0
375.216	0		377.599	0
376.048	0		378.432	0
376.88	0		379.266	0
377.712	0		380.099	0
378.544	0		380.933	0
379.375	0		381.766	0
380.207	0		382.6	0
381.039	0		383.433	0
381.871	0		384.267	0
382.703	0		385.101	0
383.535	0		385.934	0
384.367	0		386.768	0
385.199	0		387.601	0
386.031	0		388.435	0
386.863	0		389.268	0
387.695	0		390.102	0
388.527	0		390.935	0
389.359	0		391.769	0
390.191	0		392.603	0
391.023	0		393.436	0
391.855	0		394.27	0
392.687	0		395.103	0
393.519	0		395.937	0
394.351	0		396.77	0
395.183	0		397.604	0
396.015	0		398.437	0
396.847	0		399.271	0
397.679	0		400.104	0
398.511	0		400.938	0
399.343	0		401.772	0
400.175	0		402.605	0
401.007	0		403.439	0
401.839	0		404.272	0
402.67	0		405.106	0
403.502	0		405.939	0
404.334	0		406.773	0
405.166	0		407.606	0
405.998	0		408.44	0
406.83	0		409.274	0
407.662	0		410.107	0
408.494	0		410.941	0
409.326	0		411.774	0
410.158	0		412.608	0
410.99	0		413.441	0
411.822	0		414.275	0
412.654	0		415.108	0
413.486	0		415.942	0
414.318	0		416.775	0
415.15	0		417.609	0
415.982	0		418.443	0
416.814	0		419.276	0
417.646	0		420.11	0
418.478	0		420.943	0
419.31	0		421.777	0
420.142	0		422.61	0
420.974	0		423.444	0
421.806	0		424.277	0
422.638	0		425.111	0
423.47	0		425.945	0
424.302	0		426.778	0
425.134	0		427.612	0
425.965	0		428.445	0
426.797	0		429.279	0
427.629	0		430.112	0
428.461	0		430.946	0
429.293	0		425.993	0
430.125	0		426.822	0
430.957	0		427.651	0
431.789	0		428.479	0
432.621	0		429.308	0
433.453	0		430.137	0
434.285	0		430.966	0
435.117	0		431.795	0
435.949	0		432.623	0
436.781	0		433.452	0
437.613	0		434.281	0
438.445	0		435.11	0
439.277	0		435.938	0
440.109	0		436.767	0
440.941	0		437.596	0
441.773	0		438.425	0
442.605	0		439.254	0
443.437	0		440.082	0
444.269	0		440.911	0
445.101	0		441.74	0
445.933	0		442.569	0
446.765	0		443.397	0
447.597	0		444.226	0
448.428	0		445.055	0
449.26	0		445.884	0
450.092	0		446.713	0
450.924	0		447.541	0
451.756	0		448.37	0
452.588	0		449.199	0
453.42	0		450.028	0
454.252	0		450.856	0
455.084	0		451.685	0
455.916	0		452.514	0
456.748	0		453.343	0
457.58	0		454.172	0
458.412	0		455	0
459.244	0		455.829	0
460.076	0		456.658	0
460.908	0		457.487	0
461.74	0		458.316	0
462.572	0		459.144	0
463.404	0		459.973	0
464.236	0		460.802	0
465.068	0		461.631	0
465.9	0		462.459	0
466.732	0		463.288	0
467.564	0		464.117	0
468.396	0		464.946	0
469.228	0		465.775	0
470.06	0		466.603	0
470.892	0		467.432	0
471.723	0		468.261	0
472.555	0		469.09	0
473.387	0		469.918	0
474.219	0		470.747	0
475.051	0		471.576	0
475.883	0		472.405	0
476.715	0		473.234	0
477.547	0		474.062	0
478.379	0		474.891	0
479.211	0		475.72	0
480.043	0		476.549	0
480.875	0		477.377	0
481.707	0		478.206	0
482.539	0		479.035	0
483.371	0		479.864	0
484.203	0		480.693	0
485.035	0		481.521	0
485.867	0		482.35	0
486.699	0		483.179	0
487.531	0		484.008	0
488.363	0		484.837	0
489.195	0		485.665	0
490.027	0		486.494	0
490.859	0		487.323	0
491.691	0		488.152	0
492.523	0		488.98	0
493.355	0		489.809	0
494.187	0		490.638	0
495.018	0		491.467	0
495.85	0		492.296	0
496.682	0		493.124	0
497.514	0		493.953	0
498.346	0		494.782	0
499.178	0		495.611	0
500.01	0		496.439	0
500.842	0		497.268	0
501.674	0		498.097	0
502.506	0		498.926	0
503.338	0		499.755	0
504.17	0		500.583	0
505.002	0		501.412	0
505.834	0		502.241	0
506.666	0		503.07	0
507.498	0		503.898	0
508.33	0		504.727	0
509.162	0		505.556	0
509.994	0		506.385	0
510.826	0		507.214	0
511.658	0		508.042	0
512.49	0		508.871	0
513.322	0		509.7	0
514.154	0		510.529	0
514.986	0		511.357	0
515.818	0		512.186	0
516.65	0		513.015	0
517.481	0		513.844	0
518.313	0		514.673	0
519.145	0		515.501	0
519.977	0		516.33	0
520.809	0		517.159	0
521.641	0		517.988	0
522.473	0		518.816	0
523.305	0		519.645	0
524.137	0		520.474	0
524.969	0		521.303	0
525.801	0		522.132	0
526.633	0		522.96	0
527.465	0		523.789	0
528.297	0		524.618	0
529.129	0		525.447	0
529.961	0		526.276	0
530.793	0		527.104	0
531.625	0		527.933	0
532.457	0		528.762	0
533.289	0		529.591	0
534.121	0		530.419	0
534.953	0		531.248	0
535.785	0		532.077	0
536.617	0		532.906	0
537.449	0		533.735	0
538.281	0		534.563	0
539.113	0		535.392	0
539.945	0		536.221	0
540.776	0		537.05	0
541.608	0		537.878	0
542.44	0		538.707	0
543.272	0		539.536	0
544.104	0		540.365	0
544.936	0		541.194	0
545.768	0		542.022	0
546.6	0		542.851	0
547.432	0		543.68	0
548.264	0		544.509	0
549.096	0		545.337	0
549.928	0		546.166	0
550.76	0		546.995	0
551.592	0		547.824	0
552.424	0		548.653	0
553.256	0		549.481	0
554.088	0		550.31	0
554.92	0		551.139	0
555.752	0		551.968	0
556.584	0		552.796	0
557.416	0		553.625	0
558.248	0		554.454	0
559.08	0		555.283	0
559.912	0		556.112	0
560.744	0		556.94	0
561.576	0		557.769	0
562.408	0		558.598	0
563.24	0		559.427	0
564.071	0		560.256	0
564.903	0		561.084	0
565.735	0		561.913	0
566.567	0		562.742	0
567.399	0		563.571	0
568.231	0		564.399	0
569.063	0		565.228	0
569.895	0		566.057	0
570.727	0		566.886	0
571.559	0		567.715	0
572.391	0		568.543	0
573.223	0		569.372	0
574.055	0		570.201	0
574.887	0		571.03	0
575.719	0		571.858	0
576.551	0		572.687	0
577.383	0		573.516	0
578.215	0		574.345	0
579.047	0		575.174	0
579.879	0		576.002	0
580.711	0		576.831	0
581.543	0		577.66	0
582.375	0		578.489	0
583.207	0		579.317	0
584.039	0		580.146	0
584.871	0		580.975	0
585.703	0
586.534	0
587.366	0
588.198	0
589.03	0

[truncated: 16 more sheets: Figure 3j, Figure 3l, Figure 4, Figure 5, Figure 6b, Figure 7, Figure 8, SI 1, SI 2, SI 3b, SI 3c, SI 3d, SI 3e, SI 4, SI 5, SI 7]
